# Supplementary material for: Antigenic drift and epidemiological severity of seasonal influenza in Canada
Source: Sci Rep. 2022 Sep 17;12:15625. doi: 10.1038/s41598-022-19996-7 (PMC9482630; doi:10.1038/s41598-022-19996-7)
Supplement: Supplementary file 1 — Supplementary Information 1. [file 41598_2022_19996_MOESM1_ESM.xlsx]

## Sheet: Sheet 1
We gratefully acknowledge the following Authors from the Originating laboratories responsible for obtaining the specimens, as well as the Submitting laboratories where genetic sequence data were generated and shared via the GISAID Initiative, on which this research is based.
All submitters of data may be contacted directly via www.gisaid.org
1. Shu, Y. & McCauley, J. GISAID: Global initiative on sharing all influenza data – from vision to reality. Eurosurveillance 22, (2017).
Virus Name	Accession No.	Collected	Originating Laboratory	Submitting Laboratory	Authors
A/Manitoba/RV5045/2020	EPI_ISL_471558	2020-03-05	National Microbiology Laboratory, Public Health Agency of Canada (PHAC)	Centers for Disease Control and Prevention
A/Saskatchewan/RV3922/2020	EPI_ISL_471560	2020-03-01	National Microbiology Laboratory, Public Health Agency of Canada (PHAC)	Centers for Disease Control and Prevention
A/Ontario/RV0023/2019	EPI_ISL_409516	2019-12-17	National Microbiology Laboratory, Public Health Agency of Canada (PHAC)	Centers for Disease Control and Prevention
A/Ontario/RV4818/2020	EPI_ISL_471559	2020-04-01	National Microbiology Laboratory, Public Health Agency of Canada (PHAC)	Centers for Disease Control and Prevention
A/Ontario/RV0017/2019	EPI_ISL_409512	2019-12-20	National Microbiology Laboratory, Public Health Agency of Canada (PHAC)	Centers for Disease Control and Prevention
A/Quebec/RV2496/2019	EPI_ISL_409779	2019-11-15	National Microbiology Laboratory, Public Health Agency of Canada (PHAC)	Centers for Disease Control and Prevention
A/Alberta/RV2620/2019	EPI_ISL_409715	2019-11-05	National Microbiology Laboratory, Public Health Agency of Canada (PHAC)	Centers for Disease Control and Prevention
A/Ontario/RV2504/2019	EPI_ISL_401192	2019-11-03	National Microbiology Laboratory, Public Health Agency of Canada (PHAC)	Centers for Disease Control and Prevention
A/Ontario/RV2035/2019	EPI_ISL_398432	2019-05-07	National Microbiology Laboratory, Public Health Agency of Canada (PHAC)	Centers for Disease Control and Prevention
A/Saskatchewan/RV2693/2019	EPI_ISL_409746	2019-12-04	National Microbiology Laboratory, Public Health Agency of Canada (PHAC)	Centers for Disease Control and Prevention
A/New Brunswick/RV2447/2019	EPI_ISL_398878	2019-08-28	National Microbiology Laboratory, Public Health Agency of Canada (PHAC)	Centers for Disease Control and Prevention
A/Quebec/256/2018	EPI_ISL_345506	2018-12-10	Laboratoire de Santé Publique du Québec	B.C. Centre for Disease Control
A/Ontario/261/2018	EPI_ISL_345475	2018-12-07	Public Health Ontario	B.C. Centre for Disease Control
A/Ontario/260/2018	EPI_ISL_345474	2018-12-07	Public Health Ontario	B.C. Centre for Disease Control
A/Ontario/259/2018	EPI_ISL_345473	2018-12-07	Public Health Ontario	B.C. Centre for Disease Control
A/Ontario/258/2018	EPI_ISL_345472	2018-12-05	Public Health Ontario	B.C. Centre for Disease Control
A/Ontario/RV4218/2018	EPI_ISL_340965	2018-11-25	National Microbiology Laboratory, Public Health Agency of Canada (PHAC)	Centers for Disease Control and Prevention
A/Ontario/RV4227/2018	EPI_ISL_338708	2018-12-04	National Microbiology Laboratory, Public Health Agency of Canada (PHAC)	Centers for Disease Control and Prevention
A/Ontario/RV4095/2018	EPI_ISL_338694	2018-11-12	National Microbiology Laboratory, Public Health Agency of Canada (PHAC)	Centers for Disease Control and Prevention
A/Ontario/RV4209/2018	EPI_ISL_338700	2018-11-12	National Microbiology Laboratory, Public Health Agency of Canada (PHAC)	Centers for Disease Control and Prevention
A/Quebec/RV4237/2018	EPI_ISL_338690	2018-11-30	National Microbiology Laboratory, Public Health Agency of Canada (PHAC)	Centers for Disease Control and Prevention
A/Ontario/RV1255/2011	EPI_ISL_93606	2011-05-06	National Microbiology Laboratory, Public Health Agency of Canada (PHAC)	Centers for Disease Control and Prevention
A/Quebec/RV1432/2011	EPI_ISL_103736	2011-10-13	National Microbiology Laboratory, Public Health Agency of Canada (PHAC)	Centers for Disease Control and Prevention
A/Ontario/RV0013/2016	EPI_ISL_218145	2015-12-03	National Microbiology Laboratory, Public Health Agency of Canada (PHAC)	Centers for Disease Control and Prevention
A/Alberta/RV1242/2011	EPI_ISL_115062	2011-04-23	National Microbiology Laboratory, Public Health Agency of Canada (PHAC)	Centers for Disease Control and Prevention
A/Ontario/RV117/2012	EPI_ISL_107012	2012-01-09	National Microbiology Laboratory, Public Health Agency of Canada (PHAC)	Centers for Disease Control and Prevention
A/Quebec/147023/2009	EPI_ISL_62598	2009			Abed,Y.
A/Quebec/147365/2009	EPI_ISL_62599	2009			Abed,Y.
A/Ontario/RV0019/2011	EPI_ISL_86019	2010-12-29	National Microbiology Laboratory, Public Health Agency of Canada (PHAC)	Centers for Disease Control and Prevention
A/Ontario/328474/2009	EPI_ISL_73472	2009-11-17			Eshaghi,A.; Alexander,D.C.; Rosenfeld,P.; Ma,J.H.; Gubbay,J.B.; Low,D.E.
A/Ontario/237882/2009	EPI_ISL_73448	2009-08-24			Eshaghi,A.; Alexander,D.C.; Rosenfeld,P.; Ma,J.H.; Gubbay,J.B.; Low,D.E.
A/Ontario/RV3185/2009	EPI_ISL_66256	2009-11-03	National Microbiology Laboratory, Public Health Agency of Canada (PHAC)	Centers for Disease Control and Prevention
A/Ontario/RV3181/2009	EPI_ISL_66255	2009-11-05	National Microbiology Laboratory, Public Health Agency of Canada (PHAC)	Centers for Disease Control and Prevention
A/Ontario/304434/2009	EPI_ISL_73454	2009-10-24			Eshaghi,A.; Alexander,D.C.; Rosenfeld,P.; Ma,J.H.; Gubbay,J.B.; Low,D.E.
A/Ontario/305139/2009	EPI_ISL_73455	2009-10-27			Eshaghi,A.; Alexander,D.C.; Rosenfeld,P.; Ma,J.H.; Gubbay,J.B.; Low,D.E.
A/Ontario/305598/2009	EPI_ISL_73456	2009-10-27			Eshaghi,A.; Alexander,D.C.; Rosenfeld,P.; Ma,J.H.; Gubbay,J.B.; Low,D.E.
A/Ontario/308054/2009	EPI_ISL_73457	2009-10-28			Eshaghi,A.; Alexander,D.C.; Rosenfeld,P.; Ma,J.H.; Gubbay,J.B.; Low,D.E.
A/Ontario/313762/2009	EPI_ISL_73459	2009-10-30			Eshaghi,A.; Alexander,D.C.; Rosenfeld,P.; Ma,J.H.; Gubbay,J.B.; Low,D.E.
A/Ontario/314095/2009	EPI_ISL_73460	2009-11-02			Eshaghi,A.; Alexander,D.C.; Rosenfeld,P.; Ma,J.H.; Gubbay,J.B.; Low,D.E.
A/Ontario/315015/2009	EPI_ISL_73464	2009-11-04			Eshaghi,A.; Alexander,D.C.; Rosenfeld,P.; Ma,J.H.; Gubbay,J.B.; Low,D.E.
A/Ontario/315047/2009	EPI_ISL_73465	2009-11-02			Eshaghi,A.; Alexander,D.C.; Rosenfeld,P.; Ma,J.H.; Gubbay,J.B.; Low,D.E.
A/Ontario/315187/2009	EPI_ISL_73468	2009-11-03			Eshaghi,A.; Alexander,D.C.; Rosenfeld,P.; Ma,J.H.; Gubbay,J.B.; Low,D.E.
A/Ontario/315613/2009	EPI_ISL_73469	2009-11-03			Eshaghi,A.; Alexander,D.C.; Rosenfeld,P.; Ma,J.H.; Gubbay,J.B.; Low,D.E.
A/Ontario/315637/2009	EPI_ISL_73470	2009-11-04			Eshaghi,A.; Alexander,D.C.; Rosenfeld,P.; Ma,J.H.; Gubbay,J.B.; Low,D.E.
A/Ontario/296008/2009	EPI_ISL_73452	2009-10-18			Eshaghi,A.; Alexander,D.C.; Rosenfeld,P.; Ma,J.H.; Gubbay,J.B.; Low,D.E.
A/Ontario/309862/2009	EPI_ISL_73458	2009-10-29			Eshaghi,A.; Alexander,D.C.; Rosenfeld,P.; Ma,J.H.; Gubbay,J.B.; Low,D.E.
A/Ontario/314137/2009	EPI_ISL_73461	2009-11-03			Eshaghi,A.; Alexander,D.C.; Rosenfeld,P.; Ma,J.H.; Gubbay,J.B.; Low,D.E.
A/Ontario/314603/2009	EPI_ISL_73462	2009-11-02			Eshaghi,A.; Alexander,D.C.; Rosenfeld,P.; Ma,J.H.; Gubbay,J.B.; Low,D.E.
A/Ontario/315003/2009	EPI_ISL_73463	2009-11-03			Eshaghi,A.; Alexander,D.C.; Rosenfeld,P.; Ma,J.H.; Gubbay,J.B.; Low,D.E.
A/Ontario/320266/2009	EPI_ISL_73471	2009-11-08			Eshaghi,A.; Alexander,D.C.; Rosenfeld,P.; Ma,J.H.; Gubbay,J.B.; Low,D.E.
A/Ontario/315107/2009	EPI_ISL_73466	2009-11-04			Eshaghi,A.; Alexander,D.C.; Rosenfeld,P.; Ma,J.H.; Gubbay,J.B.; Low,D.E.
A/Ontario/315181/2009	EPI_ISL_73467	2009-11-03			Eshaghi,A.; Alexander,D.C.; Rosenfeld,P.; Ma,J.H.; Gubbay,J.B.; Low,D.E.
A/Ontario/9739/2009	EPI_ISL_73475	2009-06-15			Eshaghi,A.; Alexander,D.C.; Rosenfeld,P.; Ma,J.H.; Gubbay,J.B.; Low,D.E.
A/Ontario/9698/2009	EPI_ISL_73474	2009-06-15			Eshaghi,A.; Alexander,D.C.; Rosenfeld,P.; Ma,J.H.; Gubbay,J.B.; Low,D.E.
A/Ontario/25389/2009	EPI_ISL_73449	2009-08-09			Eshaghi,A.; Alexander,D.C.; Rosenfeld,P.; Ma,J.H.; Gubbay,J.B.; Low,D.E.
A/Ontario/10296/2009	EPI_ISL_73445	2009-08-17			Eshaghi,A.; Alexander,D.C.; Rosenfeld,P.; Ma,J.H.; Gubbay,J.B.; Low,D.E.
A/Ontario/10016/2009	EPI_ISL_73444	2009-08-24			Eshaghi,A.; Alexander,D.C.; Rosenfeld,P.; Ma,J.H.; Gubbay,J.B.; Low,D.E.
A/Ontario/25913/2009	EPI_ISL_73450	2009-09-07			Eshaghi,A.; Alexander,D.C.; Rosenfeld,P.; Ma,J.H.; Gubbay,J.B.; Low,D.E.
A/Quebec/144147/2009	EPI_ISL_62596	2009			Abed,Y.
A/Quebec/144180/2009	EPI_ISL_62597	2009			Abed,Y.
A/Ontario/222656/2009	EPI_ISL_73446	2009-08-11			Eshaghi,A.; Alexander,D.C.; Rosenfeld,P.; Ma,J.H.; Gubbay,J.B.; Low,D.E.
A/Ontario/235657/2009	EPI_ISL_73447	2009-08-21			Eshaghi,A.; Alexander,D.C.; Rosenfeld,P.; Ma,J.H.; Gubbay,J.B.; Low,D.E.
A/Ontario/26184/2009	EPI_ISL_73451	2009-09-29			Eshaghi,A.; Alexander,D.C.; Rosenfeld,P.; Ma,J.H.; Gubbay,J.B.; Low,D.E.
A/Ontario/29801/2009	EPI_ISL_73453	2009-10-19			Eshaghi,A.; Alexander,D.C.; Rosenfeld,P.; Ma,J.H.; Gubbay,J.B.; Low,D.E.
A/Ontario/RV3226/2009	EPI_ISL_66257	2009-10-16	National Microbiology Laboratory, Public Health Agency of Canada (PHAC)	Centers for Disease Control and Prevention
A/Ontario/35273/2009	EPI_ISL_73473	2009-08-13			Eshaghi,A.; Alexander,D.C.; Rosenfeld,P.; Ma,J.H.; Gubbay,J.B.; Low,D.E.
A/British Columbia/GFA0401/2009	EPI_ISL_76277	2009-04			Skowronski,D.M.; Hottes,T.S.; Janjua,N.Z.; Gentleman,B.; Purych,D.; Patrick,D.M.; De Serres,G.; Sabaiduc,S.; Kim,H.; Petric,M.; Chan,T.; Gardy,J.L.
A/Ontario/RV3535/2014	EPI_ISL_171845	2014-11-12	National Microbiology Laboratory, Public Health Agency of Canada (PHAC)	Centers for Disease Control and Prevention
A/Ontario/RV2184/2014	EPI_ISL_164380	2014-04-10	National Microbiology Laboratory, Public Health Agency of Canada (PHAC)	Centers for Disease Control and Prevention
A/Ontario/50/2013	EPI_ISL_157497	2013-12-05			Skowronski,D.; Chambers,C.; Sabaiduc,S.; De Serres,G.; Dickinson,J.; Winter,A.; Fonseca,K.; Gubbay,J.; Charest,H.; Petric,M.; Krajden,M.; Mahmud,S.; Van Caeseele,P.; Kwindt,T.; Eshaghi,A.; Bastien,N.; Li,Y.; Skowronski,D.M.; Dickinson,J.A.; Winter,A.-L.; Gubbay,J.B.; Mahmud,S.M.; Kwindt,T.L.
A/Ontario/RV2896/2012	EPI_ISL_132699	2012-10-30	National Microbiology Laboratory, Public Health Agency of Canada (PHAC)	Centers for Disease Control and Prevention
A/Ontario/RV0028/2012	EPI_ISL_135823	2012-12-06	National Microbiology Laboratory, Public Health Agency of Canada (PHAC)	Centers for Disease Control and Prevention
A/Ontario/RV2333/2013	EPI_ISL_153375	2013-11-09	National Microbiology Laboratory, Public Health Agency of Canada (PHAC)	Centers for Disease Control and Prevention
A/Saskatchewan/RV2330/2013	EPI_ISL_153380	2013-11-08	National Microbiology Laboratory, Public Health Agency of Canada (PHAC)	Centers for Disease Control and Prevention
A/Ontario/54/2013	EPI_ISL_157498	2013-12-06			Skowronski,D.; Chambers,C.; Sabaiduc,S.; De Serres,G.; Dickinson,J.; Winter,A.; Fonseca,K.; Gubbay,J.; Charest,H.; Petric,M.; Krajden,M.; Mahmud,S.; Van Caeseele,P.; Kwindt,T.; Eshaghi,A.; Bastien,N.; Li,Y.; Skowronski,D.M.; Dickinson,J.A.; Winter,A.-L.; Gubbay,J.B.; Mahmud,S.M.; Kwindt,T.L.
A/Ontario/48/2013	EPI_ISL_157499	2013-11-20			Skowronski,D.; Chambers,C.; Sabaiduc,S.; De Serres,G.; Dickinson,J.; Winter,A.; Fonseca,K.; Gubbay,J.; Charest,H.; Petric,M.; Krajden,M.; Mahmud,S.; Van Caeseele,P.; Kwindt,T.; Eshaghi,A.; Bastien,N.; Li,Y.; Skowronski,D.M.; Dickinson,J.A.; Winter,A.-L.; Gubbay,J.B.; Mahmud,S.M.; Kwindt,T.L.
A/Ontario/51/2013	EPI_ISL_157500	2013-12-06			Skowronski,D.; Chambers,C.; Sabaiduc,S.; De Serres,G.; Dickinson,J.; Winter,A.; Fonseca,K.; Gubbay,J.; Charest,H.; Petric,M.; Krajden,M.; Mahmud,S.; Van Caeseele,P.; Kwindt,T.; Eshaghi,A.; Bastien,N.; Li,Y.; Skowronski,D.M.; Dickinson,J.A.; Winter,A.-L.; Gubbay,J.B.; Mahmud,S.M.; Kwindt,T.L.
A/Ontario/49/2013	EPI_ISL_157501	2013-12-04			Skowronski,D.; Chambers,C.; Sabaiduc,S.; De Serres,G.; Dickinson,J.; Winter,A.; Fonseca,K.; Gubbay,J.; Charest,H.; Petric,M.; Krajden,M.; Mahmud,S.; Van Caeseele,P.; Kwindt,T.; Eshaghi,A.; Bastien,N.; Li,Y.; Skowronski,D.M.; Dickinson,J.A.; Winter,A.-L.; Gubbay,J.B.; Mahmud,S.M.; Kwindt,T.L.
A/Ontario/52/2013	EPI_ISL_157502	2013-12-09			Skowronski,D.; Chambers,C.; Sabaiduc,S.; De Serres,G.; Dickinson,J.; Winter,A.; Fonseca,K.; Gubbay,J.; Charest,H.; Petric,M.; Krajden,M.; Mahmud,S.; Van Caeseele,P.; Kwindt,T.; Eshaghi,A.; Bastien,N.; Li,Y.; Skowronski,D.M.; Dickinson,J.A.; Winter,A.-L.; Gubbay,J.B.; Mahmud,S.M.; Kwindt,T.L.
A/Ontario/53/2013	EPI_ISL_157503	2013-12-09			Skowronski,D.; Chambers,C.; Sabaiduc,S.; De Serres,G.; Dickinson,J.; Winter,A.; Fonseca,K.; Gubbay,J.; Charest,H.; Petric,M.; Krajden,M.; Mahmud,S.; Van Caeseele,P.; Kwindt,T.; Eshaghi,A.; Bastien,N.; Li,Y.; Skowronski,D.M.; Dickinson,J.A.; Winter,A.-L.; Gubbay,J.B.; Mahmud,S.M.; Kwindt,T.L.
A/Ontario/55/2013	EPI_ISL_157504	2013-12-07			Skowronski,D.; Chambers,C.; Sabaiduc,S.; De Serres,G.; Dickinson,J.; Winter,A.; Fonseca,K.; Gubbay,J.; Charest,H.; Petric,M.; Krajden,M.; Mahmud,S.; Van Caeseele,P.; Kwindt,T.; Eshaghi,A.; Bastien,N.; Li,Y.; Skowronski,D.M.; Dickinson,J.A.; Winter,A.-L.; Gubbay,J.B.; Mahmud,S.M.; Kwindt,T.L.
A/Ontario/56/2013	EPI_ISL_157505	2013-12-10			Skowronski,D.; Chambers,C.; Sabaiduc,S.; De Serres,G.; Dickinson,J.; Winter,A.; Fonseca,K.; Gubbay,J.; Charest,H.; Petric,M.; Krajden,M.; Mahmud,S.; Van Caeseele,P.; Kwindt,T.; Eshaghi,A.; Bastien,N.; Li,Y.; Skowronski,D.M.; Dickinson,J.A.; Winter,A.-L.; Gubbay,J.B.; Mahmud,S.M.; Kwindt,T.L.
A/Alberta/RV2960/2012	EPI_ISL_132701	2012-11-15	National Microbiology Laboratory, Public Health Agency of Canada (PHAC)	Centers for Disease Control and Prevention
A/Ontario/RV0026/2016	EPI_ISL_220970	2015-12-29	National Microbiology Laboratory, Public Health Agency of Canada (PHAC)	Centers for Disease Control and Prevention
A/Saskatchewan/RV0045/2016	EPI_ISL_221644	2016-01-13	National Microbiology Laboratory, Public Health Agency of Canada (PHAC)	Centers for Disease Control and Prevention
A/Saskatchewan/RV2497/2015	EPI_ISL_221645	2015-11-17	National Microbiology Laboratory, Public Health Agency of Canada (PHAC)	Centers for Disease Control and Prevention
A/Ontario/RV2906/2018	EPI_ISL_313593	2018-03-14	National Microbiology Laboratory, Public Health Agency of Canada (PHAC)	Centers for Disease Control and Prevention
A/Nova Scotia/RV2907/2018	EPI_ISL_312994	2018-03-08	National Microbiology Laboratory, Public Health Agency of Canada (PHAC)	Centers for Disease Control and Prevention
A/Alberta/RV3822/2018	EPI_ISL_332235	2018-05-24	National Microbiology Laboratory, Public Health Agency of Canada (PHAC)	Centers for Disease Control and Prevention
A/Alberta/RV3925/2018	EPI_ISL_332226	2018-08-25	National Microbiology Laboratory, Public Health Agency of Canada (PHAC)	Centers for Disease Control and Prevention
A/Ontario/266/2018	EPI_ISL_345478	2018-12-03	Public Health Ontario	B.C. Centre for Disease Control
A/Ontario/RV0014/2016	EPI_ISL_218146	2016-01-07	National Microbiology Laboratory, Public Health Agency of Canada (PHAC)	Centers for Disease Control and Prevention
A/Manitoba/RV1967/2016	EPI_ISL_227456	2016-03-31	National Microbiology Laboratory, Public Health Agency of Canada (PHAC)	Centers for Disease Control and Prevention
A/Quebec/RV1422/2016	EPI_ISL_227447	2016-03-22	National Microbiology Laboratory, Public Health Agency of Canada (PHAC)	Centers for Disease Control and Prevention
A/Alberta/RV0061/2016	EPI_ISL_221593	2015-12-21	National Microbiology Laboratory, Public Health Agency of Canada (PHAC)	Centers for Disease Control and Prevention
A/Quebec/RV0967/2016	EPI_ISL_230397	2016-03-07	National Microbiology Laboratory, Public Health Agency of Canada (PHAC)	Centers for Disease Control and Prevention
A/Ontario/RV1663/2016	EPI_ISL_227454	2016-04-09	National Microbiology Laboratory, Public Health Agency of Canada (PHAC)	Centers for Disease Control and Prevention
A/Alberta/RV0060/2016	EPI_ISL_221592	2015-12-28	National Microbiology Laboratory, Public Health Agency of Canada (PHAC)	Centers for Disease Control and Prevention
A/Quebec/RV1604/2016	EPI_ISL_227451	2016-03-02	National Microbiology Laboratory, Public Health Agency of Canada (PHAC)	Centers for Disease Control and Prevention
A/Quebec/RV1424/2016	EPI_ISL_227448	2016-02-22	National Microbiology Laboratory, Public Health Agency of Canada (PHAC)	Centers for Disease Control and Prevention
A/Alberta/RV2376/2015	EPI_ISL_202380	2015-09-28	National Microbiology Laboratory, Public Health Agency of Canada (PHAC)	Centers for Disease Control and Prevention
A/Ontario/RV0007/2016	EPI_ISL_218144	2015-11-02	National Microbiology Laboratory, Public Health Agency of Canada (PHAC)	Centers for Disease Control and Prevention
A/Ontario/RV0023/2016	EPI_ISL_218147	2016-01-08	National Microbiology Laboratory, Public Health Agency of Canada (PHAC)	Centers for Disease Control and Prevention
A/Alberta/RV0041/2016	EPI_ISL_221590	2015-12-18	National Microbiology Laboratory, Public Health Agency of Canada (PHAC)	Centers for Disease Control and Prevention
A/Alberta/RV0042/2016	EPI_ISL_221591	2015-12-18	National Microbiology Laboratory, Public Health Agency of Canada (PHAC)	Centers for Disease Control and Prevention
A/Alberta/RV0062/2016	EPI_ISL_221594	2015-12-28	National Microbiology Laboratory, Public Health Agency of Canada (PHAC)	Centers for Disease Control and Prevention
A/Alberta/RV0064/2016	EPI_ISL_221595	2016-01-06	National Microbiology Laboratory, Public Health Agency of Canada (PHAC)	Centers for Disease Control and Prevention
A/Saskatchewan/RV0051/2016	EPI_ISL_223348	2015-12-30	National Microbiology Laboratory, Public Health Agency of Canada (PHAC)	Centers for Disease Control and Prevention
A/Ontario/RV0872/2016	EPI_ISL_227441	2016-02-16	National Microbiology Laboratory, Public Health Agency of Canada (PHAC)	Centers for Disease Control and Prevention
A/Alberta/RV0956/2016	EPI_ISL_227442	2016-02-22	National Microbiology Laboratory, Public Health Agency of Canada (PHAC)	Centers for Disease Control and Prevention
A/New Brunswick/RV1341/2016	EPI_ISL_227443	2016-02-24	National Microbiology Laboratory, Public Health Agency of Canada (PHAC)	Centers for Disease Control and Prevention
A/Quebec/RV1404/2016	EPI_ISL_227446	2016-03-19	National Microbiology Laboratory, Public Health Agency of Canada (PHAC)	Centers for Disease Control and Prevention
A/Ontario/RV1528/2016	EPI_ISL_227450	2016-03-09	National Microbiology Laboratory, Public Health Agency of Canada (PHAC)	Centers for Disease Control and Prevention
A/Quebec/RV1641/2016	EPI_ISL_227453	2016-03-11	National Microbiology Laboratory, Public Health Agency of Canada (PHAC)	Centers for Disease Control and Prevention
A/Alberta/RV1871/2016	EPI_ISL_227455	2016-03-29	National Microbiology Laboratory, Public Health Agency of Canada (PHAC)	Centers for Disease Control and Prevention
A/Quebec/RV1402/2016	EPI_ISL_227444	2016-03-17	National Microbiology Laboratory, Public Health Agency of Canada (PHAC)	Centers for Disease Control and Prevention
A/Alberta/RV3170/2016	EPI_ISL_240227	2016-10-16	National Microbiology Laboratory, Public Health Agency of Canada (PHAC)	Centers for Disease Control and Prevention
A/Ontario/RV3089/2016	EPI_ISL_240225	2016-09-19	National Microbiology Laboratory, Public Health Agency of Canada (PHAC)	Centers for Disease Control and Prevention
A/Quebec/RV3133/2016	EPI_ISL_240226	2016-10-22	National Microbiology Laboratory, Public Health Agency of Canada (PHAC)	Centers for Disease Control and Prevention
A/Ontario/RV2293/2017	EPI_ISL_285760	2017-09-08	National Microbiology Laboratory, Public Health Agency of Canada (PHAC)	Centers for Disease Control and Prevention
A/Ontario/275/2018	EPI_ISL_345485	2018-12-04	Public Health Ontario	B.C. Centre for Disease Control
A/Quebec/278/2018	EPI_ISL_345515	2018-12-19	Laboratoire de Santé Publique du Québec	B.C. Centre for Disease Control
A/Quebec/266/2018	EPI_ISL_345512	2018-12-12	Laboratoire de Santé Publique du Québec	B.C. Centre for Disease Control
A/Quebec/263/2018	EPI_ISL_345511	2018-12-11	Laboratoire de Santé Publique du Québec	B.C. Centre for Disease Control
A/Ontario/279/2018	EPI_ISL_345489	2018-12-06	Public Health Ontario	B.C. Centre for Disease Control
A/Quebec/288/2018	EPI_ISL_345520	2018-12-20	Laboratoire de Santé Publique du Québec	B.C. Centre for Disease Control
A/Ontario/278/2018	EPI_ISL_345488	2018-12-05	Public Health Ontario	B.C. Centre for Disease Control
A/Ontario/RV4048/2018	EPI_ISL_334349	2018-11-09	National Microbiology Laboratory, Public Health Agency of Canada (PHAC)	Centers for Disease Control and Prevention
A/Quebec/RV3959/2018	EPI_ISL_334351	2018-10-25	National Microbiology Laboratory, Public Health Agency of Canada (PHAC)	Centers for Disease Control and Prevention
A/Quebec/RV4004/2018	EPI_ISL_336826	2018-11-13	National Microbiology Laboratory, Public Health Agency of Canada (PHAC)	Centers for Disease Control and Prevention
A/Quebec/RV4153/2018	EPI_ISL_338689	2018-12-02	National Microbiology Laboratory, Public Health Agency of Canada (PHAC)	Centers for Disease Control and Prevention
A/Alberta/096/2018	EPI_ISL_345299	2018-11-12	Provincial Laboratory for Public Health, Alberta Public Laboratories	B.C. Centre for Disease Control
A/Alberta/201/2018	EPI_ISL_345373	2018-12-06	Provincial Laboratory for Public Health, Alberta Public Laboratories	B.C. Centre for Disease Control
A/Alberta/210/2018	EPI_ISL_345378	2018-12-07	Provincial Laboratory for Public Health, Alberta Public Laboratories	B.C. Centre for Disease Control
A/Alberta/212/2018	EPI_ISL_345380	2018-12-10	Provincial Laboratory for Public Health, Alberta Public Laboratories	B.C. Centre for Disease Control
A/British Columbia/186/2018	EPI_ISL_345406	2018-12-01	B.C. Centre for Disease Control	B.C. Centre for Disease Control
A/British Columbia/187/2018	EPI_ISL_345407	2018-12-03	B.C. Centre for Disease Control	B.C. Centre for Disease Control
A/British Columbia/193/2018	EPI_ISL_345411	2018-12-07	B.C. Centre for Disease Control	B.C. Centre for Disease Control
A/British Columbia/205/2018	EPI_ISL_345421	2018-12-11	B.C. Centre for Disease Control	B.C. Centre for Disease Control
A/British Columbia/212/2018	EPI_ISL_345427	2018-12-18	B.C. Centre for Disease Control	B.C. Centre for Disease Control
A/British Columbia/219/2018	EPI_ISL_345434	2018-12-19	B.C. Centre for Disease Control	B.C. Centre for Disease Control
A/British Columbia/221/2018	EPI_ISL_345436	2018-12-18	B.C. Centre for Disease Control	B.C. Centre for Disease Control
A/British Columbia/233/2018	EPI_ISL_345448	2018-12-27	B.C. Centre for Disease Control	B.C. Centre for Disease Control
A/British Columbia/242/2018	EPI_ISL_345457	2018-12-28	B.C. Centre for Disease Control	B.C. Centre for Disease Control
A/Ontario/247/2018	EPI_ISL_345466	2018-11-22	Public Health Ontario	B.C. Centre for Disease Control
A/Ontario/264/2018	EPI_ISL_345477	2018-12-01	Public Health Ontario	B.C. Centre for Disease Control
A/Ontario/269/2018	EPI_ISL_345479	2018-11-12	Public Health Ontario	B.C. Centre for Disease Control
A/Ontario/270/2018	EPI_ISL_345480	2018-11-13	Public Health Ontario	B.C. Centre for Disease Control
A/Ontario/276/2018	EPI_ISL_345486	2018-12-04	Public Health Ontario	B.C. Centre for Disease Control
A/British Columbia/009/2019	EPI_ISL_345464	2019-01-04	B.C. Centre for Disease Control	B.C. Centre for Disease Control
A/Quebec/282/2018	EPI_ISL_345518	2018-12-20	Laboratoire de Santé Publique du Québec	B.C. Centre for Disease Control
A/Quebec/280/2018	EPI_ISL_345517	2018-12-20	Laboratoire de Santé Publique du Québec	B.C. Centre for Disease Control
A/Quebec/279/2018	EPI_ISL_345516	2018-12-20	Laboratoire de Santé Publique du Québec	B.C. Centre for Disease Control
A/Quebec/276/2018	EPI_ISL_345514	2018-12-19	Laboratoire de Santé Publique du Québec	B.C. Centre for Disease Control
A/Quebec/251/2018	EPI_ISL_345503	2018-11-29	Laboratoire de Santé Publique du Québec	B.C. Centre for Disease Control
A/Ontario/277/2018	EPI_ISL_345487	2018-12-05	Public Health Ontario	B.C. Centre for Disease Control
A/Quebec/225/2018	EPI_ISL_345490	2018-11-14	Laboratoire de Santé Publique du Québec	B.C. Centre for Disease Control
A/Alberta/199/2018	EPI_ISL_345371	2018-12-05	Provincial Laboratory for Public Health, Alberta Public Laboratories	B.C. Centre for Disease Control
A/Alberta/RV4154/2018	EPI_ISL_339886	2018-11-02	National Microbiology Laboratory, Public Health Agency of Canada (PHAC)	Centers for Disease Control and Prevention
A/Alberta/074/2018	EPI_ISL_344860	2018-11-05	Provincial Laboratory for Public Health, Alberta Public Laboratories	B.C. Centre for Disease Control
A/Alberta/075/2018	EPI_ISL_345287	2018-11-05	Provincial Laboratory for Public Health, Alberta Public Laboratories	B.C. Centre for Disease Control
A/Alberta/091/2018	EPI_ISL_345294	2018-11-12	Provincial Laboratory for Public Health, Alberta Public Laboratories	B.C. Centre for Disease Control
A/Alberta/103/2018	EPI_ISL_345305	2018-11-13	Provincial Laboratory for Public Health, Alberta Public Laboratories	B.C. Centre for Disease Control
A/Alberta/106/2018	EPI_ISL_345307	2018-11-14	Provincial Laboratory for Public Health, Alberta Public Laboratories	B.C. Centre for Disease Control
A/Alberta/115/2018	EPI_ISL_345314	2018-11-15	Provincial Laboratory for Public Health, Alberta Public Laboratories	B.C. Centre for Disease Control
A/Alberta/118/2018	EPI_ISL_345317	2018-11-15	Provincial Laboratory for Public Health, Alberta Public Laboratories	B.C. Centre for Disease Control
A/Alberta/119/2018	EPI_ISL_345318	2018-11-16	Provincial Laboratory for Public Health, Alberta Public Laboratories	B.C. Centre for Disease Control
A/Alberta/129/2018	EPI_ISL_345327	2018-11-17	Provincial Laboratory for Public Health, Alberta Public Laboratories	B.C. Centre for Disease Control
A/Alberta/132/2018	EPI_ISL_345330	2018-11-19	Provincial Laboratory for Public Health, Alberta Public Laboratories	B.C. Centre for Disease Control
A/Alberta/142/2018	EPI_ISL_345338	2018-11-22	Provincial Laboratory for Public Health, Alberta Public Laboratories	B.C. Centre for Disease Control
A/Alberta/156/2018	EPI_ISL_345352	2018-11-27	Provincial Laboratory for Public Health, Alberta Public Laboratories	B.C. Centre for Disease Control
A/Alberta/179/2018	EPI_ISL_345361	2018-12-02	Provincial Laboratory for Public Health, Alberta Public Laboratories	B.C. Centre for Disease Control
A/Alberta/230/2018	EPI_ISL_345388	2018-12-12	Provincial Laboratory for Public Health, Alberta Public Laboratories	B.C. Centre for Disease Control
A/British Columbia/190/2018	EPI_ISL_345408	2018-12-05	B.C. Centre for Disease Control	B.C. Centre for Disease Control
A/British Columbia/192/2018	EPI_ISL_345410	2018-12-05	B.C. Centre for Disease Control	B.C. Centre for Disease Control
A/British Columbia/214/2018	EPI_ISL_345429	2018-12-17	B.C. Centre for Disease Control	B.C. Centre for Disease Control
A/British Columbia/215/2018	EPI_ISL_345430	2018-12-17	B.C. Centre for Disease Control	B.C. Centre for Disease Control
A/British Columbia/216/2018	EPI_ISL_345431	2018-12-18	B.C. Centre for Disease Control	B.C. Centre for Disease Control
A/British Columbia/220/2018	EPI_ISL_345435	2018-12-18	B.C. Centre for Disease Control	B.C. Centre for Disease Control
A/British Columbia/230/2018	EPI_ISL_345445	2018-12-20	B.C. Centre for Disease Control	B.C. Centre for Disease Control
A/Ontario/251/2018	EPI_ISL_345467	2018-12-03	Public Health Ontario	B.C. Centre for Disease Control
A/Ontario/252/2018	EPI_ISL_345468	2018-12-06	Public Health Ontario	B.C. Centre for Disease Control
A/Ontario/256/2018	EPI_ISL_345471	2018-12-04	Public Health Ontario	B.C. Centre for Disease Control
A/Ontario/273/2018	EPI_ISL_345483	2018-12-04	Public Health Ontario	B.C. Centre for Disease Control
A/British Columbia/008/2019	EPI_ISL_345463	2019-01-04	B.C. Centre for Disease Control	B.C. Centre for Disease Control
A/British Columbia/213/2018	EPI_ISL_345428	2018-12-14	B.C. Centre for Disease Control	B.C. Centre for Disease Control
A/British Columbia/173/2018	EPI_ISL_345395	2018-11-23	B.C. Centre for Disease Control	B.C. Centre for Disease Control
A/Alberta/RV3947/2018	EPI_ISL_332210	2018-09-27	National Microbiology Laboratory, Public Health Agency of Canada (PHAC)	Centers for Disease Control and Prevention
A/Saskatchewan/RV3715/2018	EPI_ISL_332232	2018-05-03	National Microbiology Laboratory, Public Health Agency of Canada (PHAC)	Centers for Disease Control and Prevention
A/Alberta/RV3946/2018	EPI_ISL_332250	2018-09-17	National Microbiology Laboratory, Public Health Agency of Canada (PHAC)	Centers for Disease Control and Prevention
A/Alberta/RV4025/2018	EPI_ISL_336770	2018-10-08	National Microbiology Laboratory, Public Health Agency of Canada (PHAC)	Centers for Disease Control and Prevention
A/Saskatchewan/RV4070/2018	EPI_ISL_340966	2018-11-04	National Microbiology Laboratory, Public Health Agency of Canada (PHAC)	Centers for Disease Control and Prevention
A/Alberta/107/2018	EPI_ISL_345308	2018-11-14	Provincial Laboratory for Public Health, Alberta Public Laboratories	B.C. Centre for Disease Control
A/Alberta/134/2018	EPI_ISL_345332	2018-11-20	Provincial Laboratory for Public Health, Alberta Public Laboratories	B.C. Centre for Disease Control
A/British Columbia/195/2018	EPI_ISL_345413	2018-12-06	B.C. Centre for Disease Control	B.C. Centre for Disease Control
A/British Columbia/201/2018	EPI_ISL_345418	2018-12-10	B.C. Centre for Disease Control	B.C. Centre for Disease Control
A/British Columbia/208/2018	EPI_ISL_345423	2018-12-11	B.C. Centre for Disease Control	B.C. Centre for Disease Control
A/British Columbia/243/2018	EPI_ISL_345458	2018-12-28	B.C. Centre for Disease Control	B.C. Centre for Disease Control
A/Quebec/311/2018	EPI_ISL_345521	2018-12-27	Laboratoire de Santé Publique du Québec	B.C. Centre for Disease Control
A/Saskatchewan/RV3939/2018	EPI_ISL_334352	2018-10-04	National Microbiology Laboratory, Public Health Agency of Canada (PHAC)	Centers for Disease Control and Prevention
A/Ontario/RV4208/2018	EPI_ISL_338699	2018-12-13	National Microbiology Laboratory, Public Health Agency of Canada (PHAC)	Centers for Disease Control and Prevention
A/Alberta/120/2018	EPI_ISL_345319	2018-11-16	Provincial Laboratory for Public Health, Alberta Public Laboratories	B.C. Centre for Disease Control
A/Alberta/233/2018	EPI_ISL_345389	2018-12-13	Provincial Laboratory for Public Health, Alberta Public Laboratories	B.C. Centre for Disease Control
A/Manitoba/RV4008/2018	EPI_ISL_334350	2018-11-13	National Microbiology Laboratory, Public Health Agency of Canada (PHAC)	Centers for Disease Control and Prevention
A/Ontario/RV2298/2017	EPI_ISL_285781	2017-09-10	National Microbiology Laboratory, Public Health Agency of Canada (PHAC)	Centers for Disease Control and Prevention
A/Quebec/RV0268/2018	EPI_ISL_300896	2018-01-11	National Microbiology Laboratory, Public Health Agency of Canada (PHAC)	Centers for Disease Control and Prevention
A/Quebec/RV4003/2018	EPI_ISL_340964	2018-11-02	National Microbiology Laboratory, Public Health Agency of Canada (PHAC)	Centers for Disease Control and Prevention
A/Ontario/RV3881/2018	EPI_ISL_332241	2018-06-30	National Microbiology Laboratory, Public Health Agency of Canada (PHAC)	Centers for Disease Control and Prevention
A/Quebec/RV0568/2018	EPI_ISL_300856	2018-01-02	National Microbiology Laboratory, Public Health Agency of Canada (PHAC)	Centers for Disease Control and Prevention
A/Manitoba/RV3804/2018	EPI_ISL_332218	2018-05-22	National Microbiology Laboratory, Public Health Agency of Canada (PHAC)	Centers for Disease Control and Prevention
A/Alberta/RV3893/2018	EPI_ISL_332242	2018-06-20	National Microbiology Laboratory, Public Health Agency of Canada (PHAC)	Centers for Disease Control and Prevention
A/Quebec/222/2018	EPI_ISL_344859	2018-11-03	Laboratoire de Santé Publique du Québec	B.C. Centre for Disease Control
A/Quebec/227/2018	EPI_ISL_345492	2018-11-15	Laboratoire de Santé Publique du Québec	B.C. Centre for Disease Control
A/Quebec/228/2018	EPI_ISL_345493	2018-11-16	Laboratoire de Santé Publique du Québec	B.C. Centre for Disease Control
A/Quebec/230/2018	EPI_ISL_345494	2018-11-15	Laboratoire de Santé Publique du Québec	B.C. Centre for Disease Control
A/Quebec/244/2018	EPI_ISL_345500	2018-11-29	Laboratoire de Santé Publique du Québec	B.C. Centre for Disease Control
A/Quebec/257/2018	EPI_ISL_345507	2018-12-10	Laboratoire de Santé Publique du Québec	B.C. Centre for Disease Control
A/Quebec/243/2018	EPI_ISL_345499	2018-11-29	Laboratoire de Santé Publique du Québec	B.C. Centre for Disease Control
A/British Columbia/204/2018	EPI_ISL_345420	2018-12-10	B.C. Centre for Disease Control	B.C. Centre for Disease Control
A/British Columbia/231/2018	EPI_ISL_345446	2018-12-26	B.C. Centre for Disease Control	B.C. Centre for Disease Control
A/New Brunswick/RV4076/2018	EPI_ISL_334355	2018-10-22	National Microbiology Laboratory, Public Health Agency of Canada (PHAC)	Centers for Disease Control and Prevention
A/Saskatchewan/RV3936/2018	EPI_ISL_334353	2018-10-01	National Microbiology Laboratory, Public Health Agency of Canada (PHAC)	Centers for Disease Control and Prevention
A/Manitoba/RV2609/2017	EPI_ISL_296063	2017-11-19	National Microbiology Laboratory, Public Health Agency of Canada (PHAC)	Centers for Disease Control and Prevention
A/British Columbia/238/2018	EPI_ISL_345453	2018-12-31	B.C. Centre for Disease Control	B.C. Centre for Disease Control
A/British Columbia/244/2018	EPI_ISL_345459	2018-12-31	B.C. Centre for Disease Control	B.C. Centre for Disease Control
A/Ontario/262/2018	EPI_ISL_345476	2018-11-14	Public Health Ontario	B.C. Centre for Disease Control
A/British Columbia/234/2018	EPI_ISL_345449	2018-12-27	B.C. Centre for Disease Control	B.C. Centre for Disease Control
A/British Columbia/218/2018	EPI_ISL_345433	2018-12-18	B.C. Centre for Disease Control	B.C. Centre for Disease Control
A/British Columbia/198/2018	EPI_ISL_345416	2018-12-10	B.C. Centre for Disease Control	B.C. Centre for Disease Control
A/British Columbia/197/2018	EPI_ISL_345415	2018-12-04	B.C. Centre for Disease Control	B.C. Centre for Disease Control
A/British Columbia/180/2018	EPI_ISL_345402	2018-11-28	B.C. Centre for Disease Control	B.C. Centre for Disease Control
A/British Columbia/171/2018	EPI_ISL_345393	2018-11-20	B.C. Centre for Disease Control	B.C. Centre for Disease Control
A/Saskatchewan/RV2872/2018	EPI_ISL_313592	2018-03-18	National Microbiology Laboratory, Public Health Agency of Canada (PHAC)	Centers for Disease Control and Prevention
A/Ontario/RV2715/2017	EPI_ISL_296236	2017-11-13	National Microbiology Laboratory, Public Health Agency of Canada (PHAC)	Centers for Disease Control and Prevention
A/Alberta/RV2761/2018	EPI_ISL_312999	2018-03-08	National Microbiology Laboratory, Public Health Agency of Canada (PHAC)	Centers for Disease Control and Prevention
A/Alberta/RV3922/2018	EPI_ISL_333552	2018-07-07	National Microbiology Laboratory, Public Health Agency of Canada (PHAC)	Centers for Disease Control and Prevention
A/Ontario/RV4207/2018	EPI_ISL_338698	2018-12-03	National Microbiology Laboratory, Public Health Agency of Canada (PHAC)	Centers for Disease Control and Prevention
A/Alberta/092/2018	EPI_ISL_345295	2018-11-12	Provincial Laboratory for Public Health, Alberta Public Laboratories	B.C. Centre for Disease Control
A/Alberta/131/2018	EPI_ISL_345329	2018-11-19	Provincial Laboratory for Public Health, Alberta Public Laboratories	B.C. Centre for Disease Control
A/Alberta/180/2018	EPI_ISL_345362	2018-12-02	Provincial Laboratory for Public Health, Alberta Public Laboratories	B.C. Centre for Disease Control
A/British Columbia/196/2018	EPI_ISL_345414	2018-12-07	B.C. Centre for Disease Control	B.C. Centre for Disease Control
A/British Columbia/203/2018	EPI_ISL_345419	2018-12-10	B.C. Centre for Disease Control	B.C. Centre for Disease Control
A/British Columbia/210/2018	EPI_ISL_345425	2018-12-13	B.C. Centre for Disease Control	B.C. Centre for Disease Control
A/British Columbia/224/2018	EPI_ISL_345439	2018-12-19	B.C. Centre for Disease Control	B.C. Centre for Disease Control
A/British Columbia/002/2019	EPI_ISL_345462	2019-01-02	B.C. Centre for Disease Control	B.C. Centre for Disease Control
A/British Columbia/194/2018	EPI_ISL_345412	2018-12-06	B.C. Centre for Disease Control	B.C. Centre for Disease Control
A/British Columbia/229/2018	EPI_ISL_345444	2018-12-22	B.C. Centre for Disease Control	B.C. Centre for Disease Control
A/Manitoba/RV3089/2018	EPI_ISL_312914	2018-04-04	National Microbiology Laboratory, Public Health Agency of Canada (PHAC)	Centers for Disease Control and Prevention
A/Alberta/160/2018	EPI_ISL_345356	2018-11-28	Provincial Laboratory for Public Health, Alberta Public Laboratories	B.C. Centre for Disease Control
A/British Columbia/178/2018	EPI_ISL_345400	2018-11-27	B.C. Centre for Disease Control	B.C. Centre for Disease Control
A/British Columbia/179/2018	EPI_ISL_345401	2018-11-28	B.C. Centre for Disease Control	B.C. Centre for Disease Control
A/British Columbia/191/2018	EPI_ISL_345409	2018-12-05	B.C. Centre for Disease Control	B.C. Centre for Disease Control
A/British Columbia/217/2018	EPI_ISL_345432	2018-12-19	B.C. Centre for Disease Control	B.C. Centre for Disease Control
A/British Columbia/241/2018	EPI_ISL_345456	2018-12-29	B.C. Centre for Disease Control	B.C. Centre for Disease Control
A/Saskatchewan/RV2692/2017	EPI_ISL_296061	2017-11-27	National Microbiology Laboratory, Public Health Agency of Canada (PHAC)	Centers for Disease Control and Prevention
A/Manitoba/RV0444/2018	EPI_ISL_300904	2018-01-10	National Microbiology Laboratory, Public Health Agency of Canada (PHAC)	Centers for Disease Control and Prevention
A/Quebec/RV2947/2018	EPI_ISL_313591	2018-04-03	National Microbiology Laboratory, Public Health Agency of Canada (PHAC)	Centers for Disease Control and Prevention
A/Manitoba/RV3933/2018	EPI_ISL_332243	2018-09-28	National Microbiology Laboratory, Public Health Agency of Canada (PHAC)	Centers for Disease Control and Prevention
A/Manitoba/RV3934/2018	EPI_ISL_334354	2018-10-05	National Microbiology Laboratory, Public Health Agency of Canada (PHAC)	Centers for Disease Control and Prevention
A/Ontario/RV3972/2018	EPI_ISL_336829	2018-10-24	National Microbiology Laboratory, Public Health Agency of Canada (PHAC)	Centers for Disease Control and Prevention
A/Manitoba/RV4145/2018	EPI_ISL_338687	2018-12-05	National Microbiology Laboratory, Public Health Agency of Canada (PHAC)	Centers for Disease Control and Prevention
A/Manitoba/RV4147/2018	EPI_ISL_338688	2018-12-02	National Microbiology Laboratory, Public Health Agency of Canada (PHAC)	Centers for Disease Control and Prevention
A/Ontario/RV4081/2018	EPI_ISL_340990	2018-11-16	National Microbiology Laboratory, Public Health Agency of Canada (PHAC)	Centers for Disease Control and Prevention
A/British Columbia/236/2018	EPI_ISL_345451	2018-12-27	B.C. Centre for Disease Control	B.C. Centre for Disease Control
A/Alberta/219/2018	EPI_ISL_345381	2018-12-10	Provincial Laboratory for Public Health, Alberta Public Laboratories	B.C. Centre for Disease Control
A/Alberta/207/2018	EPI_ISL_345377	2018-12-07	Provincial Laboratory for Public Health, Alberta Public Laboratories	B.C. Centre for Disease Control
A/Alberta/192/2018	EPI_ISL_345369	2018-12-04	Provincial Laboratory for Public Health, Alberta Public Laboratories	B.C. Centre for Disease Control
A/Alberta/164/2018	EPI_ISL_345359	2018-11-29	Provincial Laboratory for Public Health, Alberta Public Laboratories	B.C. Centre for Disease Control
A/Alberta/102/2018	EPI_ISL_345304	2018-11-13	Provincial Laboratory for Public Health, Alberta Public Laboratories	B.C. Centre for Disease Control
A/Quebec/RV3901/2018	EPI_ISL_333070	2018-07-26	National Microbiology Laboratory, Public Health Agency of Canada (PHAC)	Centers for Disease Control and Prevention
A/Manitoba/RV2629/2018	EPI_ISL_312998	2018-03-15	National Microbiology Laboratory, Public Health Agency of Canada (PHAC)	Centers for Disease Control and Prevention
A/British Columbia/001/2019	EPI_ISL_345461	2019-01-02	B.C. Centre for Disease Control	B.C. Centre for Disease Control
A/British Columbia/240/2018	EPI_ISL_345455	2018-12-31	B.C. Centre for Disease Control	B.C. Centre for Disease Control
A/Alberta/203/2018	EPI_ISL_345375	2018-12-06	Provincial Laboratory for Public Health, Alberta Public Laboratories	B.C. Centre for Disease Control
A/Alberta/202/2018	EPI_ISL_345374	2018-12-06	Provincial Laboratory for Public Health, Alberta Public Laboratories	B.C. Centre for Disease Control
A/Alberta/189/2018	EPI_ISL_345367	2018-12-03	Provincial Laboratory for Public Health, Alberta Public Laboratories	B.C. Centre for Disease Control
A/Alberta/150/2018	EPI_ISL_345346	2018-11-26	Provincial Laboratory for Public Health, Alberta Public Laboratories	B.C. Centre for Disease Control
A/Alberta/117/2018	EPI_ISL_345316	2018-11-15	Provincial Laboratory for Public Health, Alberta Public Laboratories	B.C. Centre for Disease Control
A/Ontario/254/2018	EPI_ISL_345469	2018-11-28	Public Health Ontario	B.C. Centre for Disease Control
A/British Columbia/248/2018	EPI_ISL_345460	2018-12-27	B.C. Centre for Disease Control	B.C. Centre for Disease Control
A/British Columbia/237/2018	EPI_ISL_345452	2018-12-31	B.C. Centre for Disease Control	B.C. Centre for Disease Control
A/British Columbia/232/2018	EPI_ISL_345447	2018-12-27	B.C. Centre for Disease Control	B.C. Centre for Disease Control
A/British Columbia/225/2018	EPI_ISL_345440	2018-12-24	B.C. Centre for Disease Control	B.C. Centre for Disease Control
A/British Columbia/223/2018	EPI_ISL_345438	2018-12-19	B.C. Centre for Disease Control	B.C. Centre for Disease Control
A/British Columbia/211/2018	EPI_ISL_345426	2018-12-13	B.C. Centre for Disease Control	B.C. Centre for Disease Control
A/British Columbia/207/2018	EPI_ISL_345422	2018-12-12	B.C. Centre for Disease Control	B.C. Centre for Disease Control
A/British Columbia/183/2018	EPI_ISL_345405	2018-12-01	B.C. Centre for Disease Control	B.C. Centre for Disease Control
A/British Columbia/182/2018	EPI_ISL_345404	2018-11-29	B.C. Centre for Disease Control	B.C. Centre for Disease Control
A/British Columbia/181/2018	EPI_ISL_345403	2018-11-29	B.C. Centre for Disease Control	B.C. Centre for Disease Control
A/British Columbia/177/2018	EPI_ISL_345399	2018-11-26	B.C. Centre for Disease Control	B.C. Centre for Disease Control
A/British Columbia/176/2018	EPI_ISL_345398	2018-11-26	B.C. Centre for Disease Control	B.C. Centre for Disease Control
A/British Columbia/174/2018	EPI_ISL_345396	2018-11-23	B.C. Centre for Disease Control	B.C. Centre for Disease Control
A/British Columbia/172/2018	EPI_ISL_345394	2018-11-21	B.C. Centre for Disease Control	B.C. Centre for Disease Control
A/British Columbia/169/2018	EPI_ISL_345391	2018-11-09	B.C. Centre for Disease Control	B.C. Centre for Disease Control
A/Alberta/235/2018	EPI_ISL_345390	2018-12-14	Provincial Laboratory for Public Health, Alberta Public Laboratories	B.C. Centre for Disease Control
A/Alberta/229/2018	EPI_ISL_345387	2018-12-12	Provincial Laboratory for Public Health, Alberta Public Laboratories	B.C. Centre for Disease Control
A/Alberta/226/2018	EPI_ISL_345386	2018-12-12	Provincial Laboratory for Public Health, Alberta Public Laboratories	B.C. Centre for Disease Control
A/Alberta/224/2018	EPI_ISL_345385	2018-12-11	Provincial Laboratory for Public Health, Alberta Public Laboratories	B.C. Centre for Disease Control
A/Alberta/223/2018	EPI_ISL_345384	2018-12-11	Provincial Laboratory for Public Health, Alberta Public Laboratories	B.C. Centre for Disease Control
A/Alberta/222/2018	EPI_ISL_345383	2018-12-11	Provincial Laboratory for Public Health, Alberta Public Laboratories	B.C. Centre for Disease Control
A/Alberta/221/2018	EPI_ISL_345382	2018-12-11	Provincial Laboratory for Public Health, Alberta Public Laboratories	B.C. Centre for Disease Control
A/Alberta/211/2018	EPI_ISL_345379	2018-12-07	Provincial Laboratory for Public Health, Alberta Public Laboratories	B.C. Centre for Disease Control
A/Alberta/206/2018	EPI_ISL_345376	2018-12-07	Provincial Laboratory for Public Health, Alberta Public Laboratories	B.C. Centre for Disease Control
A/Alberta/200/2018	EPI_ISL_345372	2018-12-06	Provincial Laboratory for Public Health, Alberta Public Laboratories	B.C. Centre for Disease Control
A/Alberta/198/2018	EPI_ISL_345370	2018-12-05	Provincial Laboratory for Public Health, Alberta Public Laboratories	B.C. Centre for Disease Control
A/Alberta/190/2018	EPI_ISL_345368	2018-12-03	Provincial Laboratory for Public Health, Alberta Public Laboratories	B.C. Centre for Disease Control
A/Alberta/188/2018	EPI_ISL_345366	2018-12-03	Provincial Laboratory for Public Health, Alberta Public Laboratories	B.C. Centre for Disease Control
A/Alberta/184/2018	EPI_ISL_345365	2018-12-02	Provincial Laboratory for Public Health, Alberta Public Laboratories	B.C. Centre for Disease Control
A/Alberta/183/2018	EPI_ISL_345364	2018-12-01	Provincial Laboratory for Public Health, Alberta Public Laboratories	B.C. Centre for Disease Control
A/Alberta/182/2018	EPI_ISL_345363	2018-12-02	Provincial Laboratory for Public Health, Alberta Public Laboratories	B.C. Centre for Disease Control
A/Alberta/166/2018	EPI_ISL_345360	2018-11-29	Provincial Laboratory for Public Health, Alberta Public Laboratories	B.C. Centre for Disease Control
A/Alberta/161/2018	EPI_ISL_345357	2018-11-28	Provincial Laboratory for Public Health, Alberta Public Laboratories	B.C. Centre for Disease Control
A/Alberta/159/2018	EPI_ISL_345355	2018-11-27	Provincial Laboratory for Public Health, Alberta Public Laboratories	B.C. Centre for Disease Control
A/Alberta/158/2018	EPI_ISL_345354	2018-11-27	Provincial Laboratory for Public Health, Alberta Public Laboratories	B.C. Centre for Disease Control
A/Alberta/157/2018	EPI_ISL_345353	2018-11-27	Provincial Laboratory for Public Health, Alberta Public Laboratories	B.C. Centre for Disease Control
A/Alberta/155/2018	EPI_ISL_345351	2018-11-27	Provincial Laboratory for Public Health, Alberta Public Laboratories	B.C. Centre for Disease Control
A/Alberta/154/2018	EPI_ISL_345350	2018-11-27	Provincial Laboratory for Public Health, Alberta Public Laboratories	B.C. Centre for Disease Control
A/Alberta/153/2018	EPI_ISL_345349	2018-11-26	Provincial Laboratory for Public Health, Alberta Public Laboratories	B.C. Centre for Disease Control
A/Alberta/152/2018	EPI_ISL_345348	2018-11-26	Provincial Laboratory for Public Health, Alberta Public Laboratories	B.C. Centre for Disease Control
A/Alberta/151/2018	EPI_ISL_345347	2018-11-26	Provincial Laboratory for Public Health, Alberta Public Laboratories	B.C. Centre for Disease Control
A/Alberta/149/2018	EPI_ISL_345345	2018-11-25	Provincial Laboratory for Public Health, Alberta Public Laboratories	B.C. Centre for Disease Control
A/Alberta/148/2018	EPI_ISL_345344	2018-11-25	Provincial Laboratory for Public Health, Alberta Public Laboratories	B.C. Centre for Disease Control
A/Alberta/147/2018	EPI_ISL_345343	2018-11-25	Provincial Laboratory for Public Health, Alberta Public Laboratories	B.C. Centre for Disease Control
A/Alberta/146/2018	EPI_ISL_345342	2018-11-25	Provincial Laboratory for Public Health, Alberta Public Laboratories	B.C. Centre for Disease Control
A/Alberta/143/2018	EPI_ISL_345339	2018-11-23	Provincial Laboratory for Public Health, Alberta Public Laboratories	B.C. Centre for Disease Control
A/Alberta/141/2018	EPI_ISL_345337	2018-11-21	Provincial Laboratory for Public Health, Alberta Public Laboratories	B.C. Centre for Disease Control
A/Alberta/140/2018	EPI_ISL_345336	2018-11-21	Provincial Laboratory for Public Health, Alberta Public Laboratories	B.C. Centre for Disease Control
A/Alberta/138/2018	EPI_ISL_345335	2018-11-21	Provincial Laboratory for Public Health, Alberta Public Laboratories	B.C. Centre for Disease Control
A/Alberta/136/2018	EPI_ISL_345334	2018-11-21	Provincial Laboratory for Public Health, Alberta Public Laboratories	B.C. Centre for Disease Control
A/Alberta/135/2018	EPI_ISL_345333	2018-11-20	Provincial Laboratory for Public Health, Alberta Public Laboratories	B.C. Centre for Disease Control
A/Alberta/133/2018	EPI_ISL_345331	2018-11-19	Provincial Laboratory for Public Health, Alberta Public Laboratories	B.C. Centre for Disease Control
A/Alberta/130/2018	EPI_ISL_345328	2018-11-18	Provincial Laboratory for Public Health, Alberta Public Laboratories	B.C. Centre for Disease Control
A/Alberta/128/2018	EPI_ISL_345326	2018-11-17	Provincial Laboratory for Public Health, Alberta Public Laboratories	B.C. Centre for Disease Control
A/Alberta/127/2018	EPI_ISL_345325	2018-11-17	Provincial Laboratory for Public Health, Alberta Public Laboratories	B.C. Centre for Disease Control
A/Alberta/126/2018	EPI_ISL_345324	2018-11-16	Provincial Laboratory for Public Health, Alberta Public Laboratories	B.C. Centre for Disease Control
A/Alberta/125/2018	EPI_ISL_345323	2018-11-16	Provincial Laboratory for Public Health, Alberta Public Laboratories	B.C. Centre for Disease Control
A/Alberta/124/2018	EPI_ISL_345322	2018-11-16	Provincial Laboratory for Public Health, Alberta Public Laboratories	B.C. Centre for Disease Control
A/Alberta/123/2018	EPI_ISL_345321	2018-11-16	Provincial Laboratory for Public Health, Alberta Public Laboratories	B.C. Centre for Disease Control
A/Alberta/122/2018	EPI_ISL_345320	2018-11-16	Provincial Laboratory for Public Health, Alberta Public Laboratories	B.C. Centre for Disease Control
A/Alberta/116/2018	EPI_ISL_345315	2018-11-15	Provincial Laboratory for Public Health, Alberta Public Laboratories	B.C. Centre for Disease Control
A/Alberta/112/2018	EPI_ISL_345313	2018-11-14	Provincial Laboratory for Public Health, Alberta Public Laboratories	B.C. Centre for Disease Control
A/Alberta/111/2018	EPI_ISL_345312	2018-11-14	Provincial Laboratory for Public Health, Alberta Public Laboratories	B.C. Centre for Disease Control
A/Alberta/110/2018	EPI_ISL_345311	2018-11-14	Provincial Laboratory for Public Health, Alberta Public Laboratories	B.C. Centre for Disease Control
A/Alberta/109/2018	EPI_ISL_345310	2018-11-14	Provincial Laboratory for Public Health, Alberta Public Laboratories	B.C. Centre for Disease Control
A/Alberta/105/2018	EPI_ISL_345306	2018-11-14	Provincial Laboratory for Public Health, Alberta Public Laboratories	B.C. Centre for Disease Control
A/Alberta/099/2018	EPI_ISL_345302	2018-11-13	Provincial Laboratory for Public Health, Alberta Public Laboratories	B.C. Centre for Disease Control
A/Alberta/098/2018	EPI_ISL_345301	2018-11-13	Provincial Laboratory for Public Health, Alberta Public Laboratories	B.C. Centre for Disease Control
A/Alberta/097/2018	EPI_ISL_345300	2018-11-12	Provincial Laboratory for Public Health, Alberta Public Laboratories	B.C. Centre for Disease Control
A/Alberta/095/2018	EPI_ISL_345298	2018-11-12	Provincial Laboratory for Public Health, Alberta Public Laboratories	B.C. Centre for Disease Control
A/Alberta/094/2018	EPI_ISL_345297	2018-11-12	Provincial Laboratory for Public Health, Alberta Public Laboratories	B.C. Centre for Disease Control
A/Alberta/093/2018	EPI_ISL_345296	2018-11-12	Provincial Laboratory for Public Health, Alberta Public Laboratories	B.C. Centre for Disease Control
A/Alberta/090/2018	EPI_ISL_345293	2018-11-12	Provincial Laboratory for Public Health, Alberta Public Laboratories	B.C. Centre for Disease Control
A/Alberta/086/2018	EPI_ISL_345292	2018-11-09	Provincial Laboratory for Public Health, Alberta Public Laboratories	B.C. Centre for Disease Control
A/Alberta/085/2018	EPI_ISL_345291	2018-11-09	Provincial Laboratory for Public Health, Alberta Public Laboratories	B.C. Centre for Disease Control
A/Alberta/080/2018	EPI_ISL_345290	2018-11-08	Provincial Laboratory for Public Health, Alberta Public Laboratories	B.C. Centre for Disease Control
A/Alberta/079/2018	EPI_ISL_345289	2018-11-08	Provincial Laboratory for Public Health, Alberta Public Laboratories	B.C. Centre for Disease Control
A/Alberta/RV4256/2018	EPI_ISL_340967	2018-11-16	National Microbiology Laboratory, Public Health Agency of Canada (PHAC)	Centers for Disease Control and Prevention
A/Alberta/RV4164/2018	EPI_ISL_339887	2018-11-09	National Microbiology Laboratory, Public Health Agency of Canada (PHAC)	Centers for Disease Control and Prevention
A/Alberta/RV4293/2018	EPI_ISL_338705	2018-11-21	National Microbiology Laboratory, Public Health Agency of Canada (PHAC)	Centers for Disease Control and Prevention
A/Ontario/RV4327/2018	EPI_ISL_338697	2018-12-03	National Microbiology Laboratory, Public Health Agency of Canada (PHAC)	Centers for Disease Control and Prevention
A/New Brunswick/RV4244/2018	EPI_ISL_338695	2018-11-18	National Microbiology Laboratory, Public Health Agency of Canada (PHAC)	Centers for Disease Control and Prevention
A/Alberta/RV4310/2018	EPI_ISL_338682	2018-11-20	National Microbiology Laboratory, Public Health Agency of Canada (PHAC)	Centers for Disease Control and Prevention
A/New Brunswick/RV4245/2018	EPI_ISL_338680	2018-11-22	National Microbiology Laboratory, Public Health Agency of Canada (PHAC)	Centers for Disease Control and Prevention
A/Alberta/RV4024/2018	EPI_ISL_336823	2018-10-27	National Microbiology Laboratory, Public Health Agency of Canada (PHAC)	Centers for Disease Control and Prevention
A/Alberta/RV3945/2018	EPI_ISL_333553	2018-09-11	National Microbiology Laboratory, Public Health Agency of Canada (PHAC)	Centers for Disease Control and Prevention
A/Alberta/RV3930/2018	EPI_ISL_332247	2018-09-01	National Microbiology Laboratory, Public Health Agency of Canada (PHAC)	Centers for Disease Control and Prevention
A/Quebec/RV0700/2018	EPI_ISL_300907	2018-01-17	National Microbiology Laboratory, Public Health Agency of Canada (PHAC)	Centers for Disease Control and Prevention
A/Ontario/RV2576/2017	EPI_ISL_296065	2017-11-04	National Microbiology Laboratory, Public Health Agency of Canada (PHAC)	Centers for Disease Control and Prevention
A/Alberta/RV2554/2017	EPI_ISL_296064	2017-11-06	National Microbiology Laboratory, Public Health Agency of Canada (PHAC)	Centers for Disease Control and Prevention
A/Quebec/RV2673/2017	EPI_ISL_296062	2017-11-29	National Microbiology Laboratory, Public Health Agency of Canada (PHAC)	Centers for Disease Control and Prevention
A/Ontario/RV2292/2017	EPI_ISL_285783	2017-09-07	National Microbiology Laboratory, Public Health Agency of Canada (PHAC)	Centers for Disease Control and Prevention
A/Ontario/RV2738/2017	EPI_ISL_296060	2017-12-07	National Microbiology Laboratory, Public Health Agency of Canada (PHAC)	Centers for Disease Control and Prevention
A/Ontario/RV2287/2017	EPI_ISL_285777	2017-09-08	National Microbiology Laboratory, Public Health Agency of Canada (PHAC)	Centers for Disease Control and Prevention
A/Ontario/RV2297/2017	EPI_ISL_285780	2017-09-14	National Microbiology Laboratory, Public Health Agency of Canada (PHAC)	Centers for Disease Control and Prevention
A/Alberta/078/2018	EPI_ISL_345288	2018-11-07	Provincial Laboratory for Public Health, Alberta Public Laboratories	B.C. Centre for Disease Control
A/Alberta/100/2018	EPI_ISL_345303	2018-11-13	Provincial Laboratory for Public Health, Alberta Public Laboratories	B.C. Centre for Disease Control
A/Alberta/108/2018	EPI_ISL_345309	2018-11-14	Provincial Laboratory for Public Health, Alberta Public Laboratories	B.C. Centre for Disease Control
A/Ontario/RV2486/2019	EPI_ISL_400934	2019-10-21	National Microbiology Laboratory, Public Health Agency of Canada (PHAC)	Centers for Disease Control and Prevention
A/Saskatchewan/RV2452/2019	EPI_ISL_401185	2019-09-23	National Microbiology Laboratory, Public Health Agency of Canada (PHAC)	Centers for Disease Control and Prevention
A/Alberta/RV2429/2019	EPI_ISL_401188	2019-07-31	National Microbiology Laboratory, Public Health Agency of Canada (PHAC)	Centers for Disease Control and Prevention
A/British Columbia/209/2018	EPI_ISL_345424	2018-12-13	B.C. Centre for Disease Control	B.C. Centre for Disease Control
A/British Columbia/170/2018	EPI_ISL_345392	2018-11-16	B.C. Centre for Disease Control	B.C. Centre for Disease Control
A/British Columbia/226/2018	EPI_ISL_345441	2018-12-19	B.C. Centre for Disease Control	B.C. Centre for Disease Control
A/Quebec/226/2018	EPI_ISL_345491	2018-11-15	Laboratoire de Santé Publique du Québec	B.C. Centre for Disease Control
A/Quebec/RV2494/2019	EPI_ISL_401194	2019-11-06	National Microbiology Laboratory, Public Health Agency of Canada (PHAC)	Centers for Disease Control and Prevention
A/Manitoba/RV2491/2019	EPI_ISL_401191	2019-10-23	National Microbiology Laboratory, Public Health Agency of Canada (PHAC)	Centers for Disease Control and Prevention
A/Saskatchewan/RV2459/2019	EPI_ISL_400933	2019-10-07	National Microbiology Laboratory, Public Health Agency of Canada (PHAC)	Centers for Disease Control and Prevention
A/Ontario/RV2522/2019	EPI_ISL_409719	2019-11-12	National Microbiology Laboratory, Public Health Agency of Canada (PHAC)	Centers for Disease Control and Prevention
A/Saskatchewan/RV2516/2019	EPI_ISL_401190	2019-11-08	National Microbiology Laboratory, Public Health Agency of Canada (PHAC)	Centers for Disease Control and Prevention
A/Manitoba/RV2493/2019	EPI_ISL_400936	2019-11-06	National Microbiology Laboratory, Public Health Agency of Canada (PHAC)	Centers for Disease Control and Prevention
A/Alberta/RV3943/2018	EPI_ISL_332229	2018-09-23	National Microbiology Laboratory, Public Health Agency of Canada (PHAC)	Centers for Disease Control and Prevention
A/Saskatchewan/RV4071/2018	EPI_ISL_334356	2018-11-23	National Microbiology Laboratory, Public Health Agency of Canada (PHAC)	Centers for Disease Control and Prevention
A/Saskatchewan/RV4005/2018	EPI_ISL_336824	2018-11-05	National Microbiology Laboratory, Public Health Agency of Canada (PHAC)	Centers for Disease Control and Prevention
A/Saskatchewan/RV4346/2018	EPI_ISL_338653	2018-12-10	National Microbiology Laboratory, Public Health Agency of Canada (PHAC)	Centers for Disease Control and Prevention
A/Saskatchewan/RV4337/2018	EPI_ISL_338684	2018-12-04	National Microbiology Laboratory, Public Health Agency of Canada (PHAC)	Centers for Disease Control and Prevention
A/Alberta/144/2018	EPI_ISL_345340	2018-11-23	Provincial Laboratory for Public Health, Alberta Public Laboratories	B.C. Centre for Disease Control
A/Alberta/145/2018	EPI_ISL_345341	2018-11-23	Provincial Laboratory for Public Health, Alberta Public Laboratories	B.C. Centre for Disease Control
A/Alberta/162/2018	EPI_ISL_345358	2018-11-28	Provincial Laboratory for Public Health, Alberta Public Laboratories	B.C. Centre for Disease Control
A/British Columbia/175/2018	EPI_ISL_345397	2018-11-26	B.C. Centre for Disease Control	B.C. Centre for Disease Control
A/British Columbia/199/2018	EPI_ISL_345417	2018-12-10	B.C. Centre for Disease Control	B.C. Centre for Disease Control
A/British Columbia/222/2018	EPI_ISL_345437	2018-12-19	B.C. Centre for Disease Control	B.C. Centre for Disease Control
A/British Columbia/227/2018	EPI_ISL_345442	2018-12-20	B.C. Centre for Disease Control	B.C. Centre for Disease Control
A/British Columbia/228/2018	EPI_ISL_345443	2018-12-20	B.C. Centre for Disease Control	B.C. Centre for Disease Control
A/British Columbia/235/2018	EPI_ISL_345450	2018-12-27	B.C. Centre for Disease Control	B.C. Centre for Disease Control
A/British Columbia/239/2018	EPI_ISL_345454	2018-12-29	B.C. Centre for Disease Control	B.C. Centre for Disease Control
A/Ontario/246/2018	EPI_ISL_345465	2018-11-13	Public Health Ontario	B.C. Centre for Disease Control
A/Ontario/255/2018	EPI_ISL_345470	2018-12-04	Public Health Ontario	B.C. Centre for Disease Control
A/Ontario/271/2018	EPI_ISL_345481	2018-11-26	Public Health Ontario	B.C. Centre for Disease Control
A/Ontario/272/2018	EPI_ISL_345482	2018-11-30	Public Health Ontario	B.C. Centre for Disease Control
A/Ontario/274/2018	EPI_ISL_345484	2018-12-03	Public Health Ontario	B.C. Centre for Disease Control
A/Quebec/231/2018	EPI_ISL_345495	2018-11-13	Laboratoire de Santé Publique du Québec	B.C. Centre for Disease Control
A/Quebec/238/2018	EPI_ISL_345496	2018-11-22	Laboratoire de Santé Publique du Québec	B.C. Centre for Disease Control
A/Quebec/240/2018	EPI_ISL_345497	2018-11-22	Laboratoire de Santé Publique du Québec	B.C. Centre for Disease Control
A/Quebec/241/2018	EPI_ISL_345498	2018-11-27	Laboratoire de Santé Publique du Québec	B.C. Centre for Disease Control
A/Quebec/248/2018	EPI_ISL_345501	2018-12-05	Laboratoire de Santé Publique du Québec	B.C. Centre for Disease Control
A/Quebec/250/2018	EPI_ISL_345502	2018-12-06	Laboratoire de Santé Publique du Québec	B.C. Centre for Disease Control
A/Quebec/254/2018	EPI_ISL_345504	2018-12-06	Laboratoire de Santé Publique du Québec	B.C. Centre for Disease Control
A/Quebec/255/2018	EPI_ISL_345505	2018-12-06	Laboratoire de Santé Publique du Québec	B.C. Centre for Disease Control
A/Quebec/258/2018	EPI_ISL_345508	2018-12-10	Laboratoire de Santé Publique du Québec	B.C. Centre for Disease Control
A/Quebec/259/2018	EPI_ISL_345509	2018-12-10	Laboratoire de Santé Publique du Québec	B.C. Centre for Disease Control
A/Quebec/260/2018	EPI_ISL_345510	2018-12-10	Laboratoire de Santé Publique du Québec	B.C. Centre for Disease Control
A/Quebec/270/2018	EPI_ISL_345513	2018-12-13	Laboratoire de Santé Publique du Québec	B.C. Centre for Disease Control
A/Quebec/287/2018	EPI_ISL_345519	2018-12-20	Laboratoire de Santé Publique du Québec	B.C. Centre for Disease Control
A/Quebec/314/2018	EPI_ISL_345522	2018-12-27	Laboratoire de Santé Publique du Québec	B.C. Centre for Disease Control
A/Quebec/319/2018	EPI_ISL_345523	2018-12-28	Laboratoire de Santé Publique du Québec	B.C. Centre for Disease Control
A/Saskatchewan/RV2438/2019	EPI_ISL_401187	2019-09-09	National Microbiology Laboratory, Public Health Agency of Canada (PHAC)	Centers for Disease Control and Prevention
A/Alberta/RV5258/2020	EPI_ISL_471557	2020-03-01	National Microbiology Laboratory, Public Health Agency of Canada (PHAC)	Centers for Disease Control and Prevention
	EPI_ISL_20941
	EPI_ISL_22622
A/British Columbia/RV1585/2007	EPI_ISL_21859	2007-12-02		Centers for Disease Control and Prevention
A/Ontario/RV0131/2007	EPI_ISL_22256	2007-12-30		Centers for Disease Control and Prevention
A/Ontario/RV0119/2008	EPI_ISL_23208	2008-01-01		Centers for Disease Control and Prevention
	EPI_ISL_236
A/Quebec/26-220405/2005	EPI_ISL_195615	2005-04-22			Rogers,M.B.; Song,T.; Sebra,R.; Greenbaum,B.; Hamelin,M.-E.; Fitch,A.; Twaddle,A.; Cui,L.; Holmes,E.C.; Boivin,G.; Ghedin,E.
A/Quebec/26-100605/2005	EPI_ISL_195617	2005-06-10			Rogers,M.B.; Song,T.; Sebra,R.; Greenbaum,B.; Hamelin,M.-E.; Fitch,A.; Twaddle,A.; Cui,L.; Holmes,E.C.; Boivin,G.; Ghedin,E.
A/Quebec/26-041105/2005	EPI_ISL_195619	2005-11-04			Rogers,M.B.; Song,T.; Sebra,R.; Greenbaum,B.; Hamelin,M.-E.; Fitch,A.; Twaddle,A.; Cui,L.; Holmes,E.C.; Boivin,G.; Ghedin,E.
A/Quebec/26-070605/2005	EPI_ISL_195616	2005-06-07			Rogers,M.B.; Song,T.; Sebra,R.; Greenbaum,B.; Hamelin,M.-E.; Fitch,A.; Twaddle,A.; Cui,L.; Holmes,E.C.; Boivin,G.; Ghedin,E.
A/Quebec/26-281106/2006	EPI_ISL_195625	2006-11-28			Rogers,M.B.; Song,T.; Sebra,R.; Greenbaum,B.; Hamelin,M.-E.; Fitch,A.; Twaddle,A.; Cui,L.; Holmes,E.C.; Boivin,G.; Ghedin,E.
A/Quebec/26-191206/2006	EPI_ISL_195626	2006-12-19			Rogers,M.B.; Song,T.; Sebra,R.; Greenbaum,B.; Hamelin,M.-E.; Fitch,A.; Twaddle,A.; Cui,L.; Holmes,E.C.; Boivin,G.; Ghedin,E.
A/Quebec/26-151105/2005	EPI_ISL_195620	2005-11-15			Rogers,M.B.; Song,T.; Sebra,R.; Greenbaum,B.; Hamelin,M.-E.; Fitch,A.; Twaddle,A.; Cui,L.; Holmes,E.C.; Boivin,G.; Ghedin,E.
A/Quebec/26-031205/2005	EPI_ISL_195621	2005-12-03			Rogers,M.B.; Song,T.; Sebra,R.; Greenbaum,B.; Hamelin,M.-E.; Fitch,A.; Twaddle,A.; Cui,L.; Holmes,E.C.; Boivin,G.; Ghedin,E.
A/Quebec/26-310106/2006	EPI_ISL_195622	2006-01-31			Rogers,M.B.; Song,T.; Sebra,R.; Greenbaum,B.; Hamelin,M.-E.; Fitch,A.; Twaddle,A.; Cui,L.; Holmes,E.C.; Boivin,G.; Ghedin,E.
A/Quebec/26-270106/2006	EPI_ISL_195623	2006-01-27			Rogers,M.B.; Song,T.; Sebra,R.; Greenbaum,B.; Hamelin,M.-E.; Fitch,A.; Twaddle,A.; Cui,L.; Holmes,E.C.; Boivin,G.; Ghedin,E.
A/Quebec/RV0257/2018	EPI_ISL_299980	2018-01-01	National Microbiology Laboratory, Public Health Agency of Canada (PHAC)	Centers for Disease Control and Prevention
A/British_Columbia/214/2019	EPI_ISL_411531	2019-12-12	B.C. Centre for Disease Control	B.C. Centre for Disease Control
A/Saskatchewan/RV0919/2019	EPI_ISL_349897	2019-01-29	National Microbiology Laboratory, Public Health Agency of Canada (PHAC)	Centers for Disease Control and Prevention
A/Saskatchewan/RV2514/2019	EPI_ISL_400856	2019-11-02	National Microbiology Laboratory, Public Health Agency of Canada (PHAC)	Centers for Disease Control and Prevention
A/Ontario/RV2300/2019	EPI_ISL_398553	2019-06-18	National Microbiology Laboratory, Public Health Agency of Canada (PHAC)	Centers for Disease Control and Prevention
A/Ontario/RV2108/2018	EPI_ISL_313512	2018-02-21	National Microbiology Laboratory, Public Health Agency of Canada (PHAC)	Centers for Disease Control and Prevention
A/Alberta/RV2835/2018	EPI_ISL_313500	2018-03-12	National Microbiology Laboratory, Public Health Agency of Canada (PHAC)	Centers for Disease Control and Prevention
A/Quebec/RV3597/2020	EPI_ISL_471536	2020-03-03	National Microbiology Laboratory, Public Health Agency of Canada (PHAC)	Centers for Disease Control and Prevention
A/Quebec/188/2019	EPI_ISL_411542	2019-12-16	Laboratoire de Santé Publique du Québec	B.C. Centre for Disease Control
A/Quebec/201/2019	EPI_ISL_411544	2019-12-28	Laboratoire de Santé Publique du Québec	B.C. Centre for Disease Control
A/Quebec/202/2019	EPI_ISL_411545	2019-12-27	Laboratoire de Santé Publique du Québec	B.C. Centre for Disease Control
A/Quebec/001/2020	EPI_ISL_411546	2020-01-01	Laboratoire de Santé Publique du Québec	B.C. Centre for Disease Control
A/New Brunswick/RV2195/2019	EPI_ISL_398551	2019-05-03	National Microbiology Laboratory, Public Health Agency of Canada (PHAC)	Centers for Disease Control and Prevention
A/Ontario/RV1024/2019	EPI_ISL_350066	2019-01-28	National Microbiology Laboratory, Public Health Agency of Canada (PHAC)	Centers for Disease Control and Prevention
A/Ontario/RV0288/2019	EPI_ISL_349894	2019-01-02	National Microbiology Laboratory, Public Health Agency of Canada (PHAC)	Centers for Disease Control and Prevention
A/Ontario/RV4212/2018	EPI_ISL_339835	2018-11-23	National Microbiology Laboratory, Public Health Agency of Canada (PHAC)	Centers for Disease Control and Prevention
A/Quebec/RV2946/2018	EPI_ISL_313515	2018-04-01	National Microbiology Laboratory, Public Health Agency of Canada (PHAC)	Centers for Disease Control and Prevention
A/Quebec/RV0538/2018	EPI_ISL_299986	2018-01-16	National Microbiology Laboratory, Public Health Agency of Canada (PHAC)	Centers for Disease Control and Prevention
A/Quebec/RV0537/2018	EPI_ISL_299985	2018-01-14	National Microbiology Laboratory, Public Health Agency of Canada (PHAC)	Centers for Disease Control and Prevention
A/Ontario/RV0682/2018	EPI_ISL_299979	2018-01-03	National Microbiology Laboratory, Public Health Agency of Canada (PHAC)	Centers for Disease Control and Prevention
A/Quebec/RV0014/2017	EPI_ISL_244898	2016-12-23	National Microbiology Laboratory, Public Health Agency of Canada (PHAC)	Centers for Disease Control and Prevention
A/Quebec/RV0010/2017	EPI_ISL_244897	2016-12-20	National Microbiology Laboratory, Public Health Agency of Canada (PHAC)	Centers for Disease Control and Prevention
A/Quebec/RV0009/2017	EPI_ISL_244896	2016-12-19	National Microbiology Laboratory, Public Health Agency of Canada (PHAC)	Centers for Disease Control and Prevention
A/Quebec/RV0008/2017	EPI_ISL_244895	2016-12-25	National Microbiology Laboratory, Public Health Agency of Canada (PHAC)	Centers for Disease Control and Prevention
A/Quebec/RV0005/2017	EPI_ISL_244894	2016-12-22	National Microbiology Laboratory, Public Health Agency of Canada (PHAC)	Centers for Disease Control and Prevention
A/Quebec/RV3280/2016	EPI_ISL_244892	2016-12-12	National Microbiology Laboratory, Public Health Agency of Canada (PHAC)	Centers for Disease Control and Prevention
A/Quebec/RV3282/2016	EPI_ISL_244893	2016-12-12	National Microbiology Laboratory, Public Health Agency of Canada (PHAC)	Centers for Disease Control and Prevention
A/Quebec/RV3224/2016	EPI_ISL_244889	2016-11-25	National Microbiology Laboratory, Public Health Agency of Canada (PHAC)	Centers for Disease Control and Prevention
A/Quebec/RV3242/2016	EPI_ISL_244890	2016-12-05	National Microbiology Laboratory, Public Health Agency of Canada (PHAC)	Centers for Disease Control and Prevention
A/Quebec/RV3278/2016	EPI_ISL_244891	2016-12-07	National Microbiology Laboratory, Public Health Agency of Canada (PHAC)	Centers for Disease Control and Prevention
A/Ontario/RV1729/2014	EPI_ISL_165342	2014-03-29	National Microbiology Laboratory, Public Health Agency of Canada (PHAC)	Centers for Disease Control and Prevention
A/British Columbia/1287/2007	EPI_ISL_66826	2007-09-27		Centers for Disease Control and Prevention
A/British Columbia/50/2015	EPI_ISL_217244	2015-02-16			Skowronski,D.M.; Chambers,C.; Sabaiduc,S.; De Serres,G.; Winter,A.-L.; Dickinson,J.A.; Gubbay,J.; Drews,S.J.; Martineau,C.; Krajden,M.; Eshaghi,A.; Kwindt,T.L.; Bastien,N.; Li,Y.
A/British Columbia/30/2015	EPI_ISL_217245	2015-01-14			Skowronski,D.M.; Chambers,C.; Sabaiduc,S.; De Serres,G.; Winter,A.-L.; Dickinson,J.A.; Gubbay,J.; Drews,S.J.; Martineau,C.; Krajden,M.; Eshaghi,A.; Kwindt,T.L.; Bastien,N.; Li,Y.
A/British Columbia/41/2015	EPI_ISL_217246	2015-01-23			Skowronski,D.M.; Chambers,C.; Sabaiduc,S.; De Serres,G.; Winter,A.-L.; Dickinson,J.A.; Gubbay,J.; Drews,S.J.; Martineau,C.; Krajden,M.; Eshaghi,A.; Kwindt,T.L.; Bastien,N.; Li,Y.
A/British Columbia/83/2014	EPI_ISL_174784	2014-12-11			Skowronski,D.; Chambers,C.; Sabaiduc,S.; De Serres,G.; Dickinson,J.; Winter,A.; Drews,S.; Fonseca,K.; Charest,H.; Gubbay,J.; Petric,M.; Krajden,M.; Kwindt,T.; Martineau,C.; Eshaghi,A.; Bastien,N.; Li,Y.; Skowronski,D.M.; Dickinson,J.A.; Winter,A.-L.; Gubbay,J.B.; Kwindt,T.L.
A/British Columbia/27/2015	EPI_ISL_217236	2015-01-13			Skowronski,D.M.; Chambers,C.; Sabaiduc,S.; De Serres,G.; Winter,A.-L.; Dickinson,J.A.; Gubbay,J.; Drews,S.J.; Martineau,C.; Krajden,M.; Eshaghi,A.; Kwindt,T.L.; Bastien,N.; Li,Y.
A/British Columbia/48/2015	EPI_ISL_217237	2015-02-11			Skowronski,D.M.; Chambers,C.; Sabaiduc,S.; De Serres,G.; Winter,A.-L.; Dickinson,J.A.; Gubbay,J.; Drews,S.J.; Martineau,C.; Krajden,M.; Eshaghi,A.; Kwindt,T.L.; Bastien,N.; Li,Y.
A/British Columbia/67/2014	EPI_ISL_174780	2014-11-17			Skowronski,D.; Chambers,C.; Sabaiduc,S.; De Serres,G.; Dickinson,J.; Winter,A.; Drews,S.; Fonseca,K.; Charest,H.; Gubbay,J.; Petric,M.; Krajden,M.; Kwindt,T.; Martineau,C.; Eshaghi,A.; Bastien,N.; Li,Y.; Skowronski,D.M.; Dickinson,J.A.; Winter,A.-L.; Gubbay,J.B.; Kwindt,T.L.
A/British Columbia/76/2014	EPI_ISL_174782	2014-12-05			Skowronski,D.; Chambers,C.; Sabaiduc,S.; De Serres,G.; Dickinson,J.; Winter,A.; Drews,S.; Fonseca,K.; Charest,H.; Gubbay,J.; Petric,M.; Krajden,M.; Kwindt,T.; Martineau,C.; Eshaghi,A.; Bastien,N.; Li,Y.; Skowronski,D.M.; Dickinson,J.A.; Winter,A.-L.; Gubbay,J.B.; Kwindt,T.L.
A/British Columbia/86/2014	EPI_ISL_174785	2014-12-17			Skowronski,D.; Chambers,C.; Sabaiduc,S.; De Serres,G.; Dickinson,J.; Winter,A.; Drews,S.; Fonseca,K.; Charest,H.; Gubbay,J.; Petric,M.; Krajden,M.; Kwindt,T.; Martineau,C.; Eshaghi,A.; Bastien,N.; Li,Y.; Skowronski,D.M.; Dickinson,J.A.; Winter,A.-L.; Gubbay,J.B.; Kwindt,T.L.
A/British Columbia/87/2014	EPI_ISL_174786	2014-12-16			Skowronski,D.; Chambers,C.; Sabaiduc,S.; De Serres,G.; Dickinson,J.; Winter,A.; Drews,S.; Fonseca,K.; Charest,H.; Gubbay,J.; Petric,M.; Krajden,M.; Kwindt,T.; Martineau,C.; Eshaghi,A.; Bastien,N.; Li,Y.; Skowronski,D.M.; Dickinson,J.A.; Winter,A.-L.; Gubbay,J.B.; Kwindt,T.L.
A/British Columbia/88/2014	EPI_ISL_174787	2014-12-17			Skowronski,D.; Chambers,C.; Sabaiduc,S.; De Serres,G.; Dickinson,J.; Winter,A.; Drews,S.; Fonseca,K.; Charest,H.; Gubbay,J.; Petric,M.; Krajden,M.; Kwindt,T.; Martineau,C.; Eshaghi,A.; Bastien,N.; Li,Y.; Skowronski,D.M.; Dickinson,J.A.; Winter,A.-L.; Gubbay,J.B.; Kwindt,T.L.
A/British Columbia/91/2014	EPI_ISL_174790	2014-12-19			Skowronski,D.; Chambers,C.; Sabaiduc,S.; De Serres,G.; Dickinson,J.; Winter,A.; Drews,S.; Fonseca,K.; Charest,H.; Gubbay,J.; Petric,M.; Krajden,M.; Kwindt,T.; Martineau,C.; Eshaghi,A.; Bastien,N.; Li,Y.; Skowronski,D.M.; Dickinson,J.A.; Winter,A.-L.; Gubbay,J.B.; Kwindt,T.L.
A/British Columbia/92/2014	EPI_ISL_174791	2014-12-23			Skowronski,D.; Chambers,C.; Sabaiduc,S.; De Serres,G.; Dickinson,J.; Winter,A.; Drews,S.; Fonseca,K.; Charest,H.; Gubbay,J.; Petric,M.; Krajden,M.; Kwindt,T.; Martineau,C.; Eshaghi,A.; Bastien,N.; Li,Y.; Skowronski,D.M.; Dickinson,J.A.; Winter,A.-L.; Gubbay,J.B.; Kwindt,T.L.
A/British Columbia/95/2014	EPI_ISL_174794	2014-12-23			Skowronski,D.; Chambers,C.; Sabaiduc,S.; De Serres,G.; Dickinson,J.; Winter,A.; Drews,S.; Fonseca,K.; Charest,H.; Gubbay,J.; Petric,M.; Krajden,M.; Kwindt,T.; Martineau,C.; Eshaghi,A.; Bastien,N.; Li,Y.; Skowronski,D.M.; Dickinson,J.A.; Winter,A.-L.; Gubbay,J.B.; Kwindt,T.L.
A/British Columbia/05/2015	EPI_ISL_174803	2015-01-05			Skowronski,D.; Chambers,C.; Sabaiduc,S.; De Serres,G.; Dickinson,J.; Winter,A.; Drews,S.; Fonseca,K.; Charest,H.; Gubbay,J.; Petric,M.; Krajden,M.; Kwindt,T.; Martineau,C.; Eshaghi,A.; Bastien,N.; Li,Y.; Skowronski,D.M.; Dickinson,J.A.; Winter,A.-L.; Gubbay,J.B.; Kwindt,T.L.
A/British Columbia/09/2015	EPI_ISL_174807	2015-01-06			Skowronski,D.; Chambers,C.; Sabaiduc,S.; De Serres,G.; Dickinson,J.; Winter,A.; Drews,S.; Fonseca,K.; Charest,H.; Gubbay,J.; Petric,M.; Krajden,M.; Kwindt,T.; Martineau,C.; Eshaghi,A.; Bastien,N.; Li,Y.; Skowronski,D.M.; Dickinson,J.A.; Winter,A.-L.; Gubbay,J.B.; Kwindt,T.L.
A/Alberta/RV3588/2014	EPI_ISL_171397	2014-11-18	National Microbiology Laboratory, Public Health Agency of Canada (PHAC)	Centers for Disease Control and Prevention
A/British Columbia/38/2015	EPI_ISL_217238	2015-01-22			Skowronski,D.M.; Chambers,C.; Sabaiduc,S.; De Serres,G.; Winter,A.-L.; Dickinson,J.A.; Gubbay,J.; Drews,S.J.; Martineau,C.; Krajden,M.; Eshaghi,A.; Kwindt,T.L.; Bastien,N.; Li,Y.
A/British Columbia/31/2015	EPI_ISL_217239	2015-01-14			Skowronski,D.M.; Chambers,C.; Sabaiduc,S.; De Serres,G.; Winter,A.-L.; Dickinson,J.A.; Gubbay,J.; Drews,S.J.; Martineau,C.; Krajden,M.; Eshaghi,A.; Kwindt,T.L.; Bastien,N.; Li,Y.
A/British Columbia/35/2015	EPI_ISL_217240	2015-01-19			Skowronski,D.M.; Chambers,C.; Sabaiduc,S.; De Serres,G.; Winter,A.-L.; Dickinson,J.A.; Gubbay,J.; Drews,S.J.; Martineau,C.; Krajden,M.; Eshaghi,A.; Kwindt,T.L.; Bastien,N.; Li,Y.
A/British Columbia/24/2015	EPI_ISL_217241	2015-01-13			Skowronski,D.M.; Chambers,C.; Sabaiduc,S.; De Serres,G.; Winter,A.-L.; Dickinson,J.A.; Gubbay,J.; Drews,S.J.; Martineau,C.; Krajden,M.; Eshaghi,A.; Kwindt,T.L.; Bastien,N.; Li,Y.
A/British Columbia/42/2015	EPI_ISL_217242	2015-01-27			Skowronski,D.M.; Chambers,C.; Sabaiduc,S.; De Serres,G.; Winter,A.-L.; Dickinson,J.A.; Gubbay,J.; Drews,S.J.; Martineau,C.; Krajden,M.; Eshaghi,A.; Kwindt,T.L.; Bastien,N.; Li,Y.
A/British Columbia/13/2015	EPI_ISL_217234	2015-01-08			Skowronski,D.M.; Chambers,C.; Sabaiduc,S.; De Serres,G.; Winter,A.-L.; Dickinson,J.A.; Gubbay,J.; Drews,S.J.; Martineau,C.; Krajden,M.; Eshaghi,A.; Kwindt,T.L.; Bastien,N.; Li,Y.
A/British Columbia/43/2015	EPI_ISL_217235	2015-01-28			Skowronski,D.M.; Chambers,C.; Sabaiduc,S.; De Serres,G.; Winter,A.-L.; Dickinson,J.A.; Gubbay,J.; Drews,S.J.; Martineau,C.; Krajden,M.; Eshaghi,A.; Kwindt,T.L.; Bastien,N.; Li,Y.
A/Ontario/U10611/2010	EPI_ISL_142646	2010-08-09			Eshaghi,A.; Li,A.; Patel,S.N.; Low,D.E.; Gubbay,J.B.
A/Ontario/007/2010	EPI_ISL_109795	2010-12-28			Skowronski,D.M.; Janjua,N.Z.; De Serres,G.; Winter,A.-L.; Dickenson,J.A.; Gardy,J.L.; Gubbay,J.; Fonseca,K.; Charest,H.; Crowcroft,N.S.; Douville Fradet,M.; Bastien,N.; Li,Y.; Krajden,M.; Sabaiduc,S.; Petric,M.; Eshaghi,R.; Li,A.
A/Quebec/RV0048/2011	EPI_ISL_87960	2011-01-02	National Microbiology Laboratory, Public Health Agency of Canada (PHAC)	Centers for Disease Control and Prevention
A/Ontario/021/2012	EPI_ISL_147208	2012-03-12			Eshaghi,A.; Rosenfeld,P.; Li,A.; Olsha,R.; Gubbay,J.B.
A/Ontario/C543493/2010	EPI_ISL_142659	2010-09-20			Eshaghi,A.; Li,A.; Patel,S.N.; Low,D.E.; Gubbay,J.B.
A/Quebec/RV0623/2009	EPI_ISL_32217	2009-01-23	National Microbiology Laboratory, Public Health Agency of Canada (PHAC)	Centers for Disease Control and Prevention
A/Quebec/RV0899/2009	EPI_ISL_32218	2009-02-11	National Microbiology Laboratory, Public Health Agency of Canada (PHAC)	Centers for Disease Control and Prevention
A/Saskatchewan/RV0101/2009	EPI_ISL_32221	2009-01-05	National Microbiology Laboratory, Public Health Agency of Canada (PHAC)	Centers for Disease Control and Prevention
A/Ontario/015/2011	EPI_ISL_109785	2011-01-15			Skowronski,D.M.; Janjua,N.Z.; De Serres,G.; Winter,A.-L.; Dickenson,J.A.; Gardy,J.L.; Gubbay,J.; Fonseca,K.; Charest,H.; Crowcroft,N.S.; Douville Fradet,M.; Bastien,N.; Li,Y.; Krajden,M.; Sabaiduc,S.; Petric,M.; Eshaghi,R.; Li,A.
A/Ontario/006/2010	EPI_ISL_109796	2010-12-28			Skowronski,D.M.; Janjua,N.Z.; De Serres,G.; Winter,A.-L.; Dickenson,J.A.; Gardy,J.L.; Gubbay,J.; Fonseca,K.; Charest,H.; Crowcroft,N.S.; Douville Fradet,M.; Bastien,N.; Li,Y.; Krajden,M.; Sabaiduc,S.; Petric,M.; Eshaghi,R.; Li,A.
A/Ontario/C835943/2010	EPI_ISL_142676	2010-12-28			Eshaghi,A.; Li,A.; Patel,S.N.; Low,D.E.; Gubbay,J.B.
A/Ontario/C835944/2010	EPI_ISL_142677	2010-12-28			Eshaghi,A.; Li,A.; Patel,S.N.; Low,D.E.; Gubbay,J.B.
A/Ontario/RV3512/2010	EPI_ISL_89811	2010-11-03	National Microbiology Laboratory, Public Health Agency of Canada (PHAC)	Centers for Disease Control and Prevention
A/Ontario/C728447/2010	EPI_ISL_142685	2010-11-17			Eshaghi,A.; Li,A.; Patel,S.N.; Low,D.E.; Gubbay,J.B.
A/Ontario/015/2012	EPI_ISL_147205	2012-03-05			Eshaghi,A.; Rosenfeld,P.; Li,A.; Olsha,R.; Gubbay,J.B.
A/Ontario/C627683/2010	EPI_ISL_142662	2010-10-08			Eshaghi,A.; Li,A.; Patel,S.N.; Low,D.E.; Gubbay,J.B.
A/Ontario/C575591/2010	EPI_ISL_142654	2010-09-30			Eshaghi,A.; Li,A.; Patel,S.N.; Low,D.E.; Gubbay,J.B.
A/Ontario/C37332/2011	EPI_ISL_142683	2011-01-12			Eshaghi,A.; Li,A.; Patel,S.N.; Low,D.E.; Gubbay,J.B.
A/British Columbia/RV29/2011	EPI_ISL_86083	2010-12-21	National Microbiology Laboratory, Public Health Agency of Canada (PHAC)	Centers for Disease Control and Prevention
A/Quebec/RV1238/2011	EPI_ISL_93787	2011-04-12	National Microbiology Laboratory, Public Health Agency of Canada (PHAC)	Centers for Disease Control and Prevention
A/Ontario/011/2011	EPI_ISL_108007	2011-01-03			Skowronski,D.M.; Janjua,N.Z.; De Serres,G.; Winter,A.-L.; Dickenson,J.A.; Gardy,J.L.; Gubbay,J.; Fonseca,K.; Charest,H.; Crowcroft,N.S.; Douville Fradet,M.; Bastien,N.; Li,Y.; Krajden,M.; Sabaiduc,S.; Petric,M.; Eshaghi,R.; Li,A.
A/Ontario/004/2010	EPI_ISL_108013	2010-12-20			Skowronski,D.M.; Janjua,N.Z.; De Serres,G.; Winter,A.-L.; Dickenson,J.A.; Gardy,J.L.; Gubbay,J.; Fonseca,K.; Charest,H.; Crowcroft,N.S.; Douville Fradet,M.; Bastien,N.; Li,Y.; Krajden,M.; Sabaiduc,S.; Petric,M.; Eshaghi,R.; Li,A.
A/Ontario/N91737/2010	EPI_ISL_142651	2010-09-22			Eshaghi,A.; Li,A.; Patel,S.N.; Low,D.E.; Gubbay,J.B.
A/Ontario/N91738/2010	EPI_ISL_142652	2010-09-22			Eshaghi,A.; Li,A.; Patel,S.N.; Low,D.E.; Gubbay,J.B.
A/Ontario/C582093/2010	EPI_ISL_142661	2010-10-04			Eshaghi,A.; Li,A.; Patel,S.N.; Low,D.E.; Gubbay,J.B.
A/Ontario/C698767/2010	EPI_ISL_142666	2010-11-11			Eshaghi,A.; Li,A.; Patel,S.N.; Low,D.E.; Gubbay,J.B.
A/Ontario/C720525/2010	EPI_ISL_142669	2010-11-18			Eshaghi,A.; Li,A.; Patel,S.N.; Low,D.E.; Gubbay,J.B.
A/Ontario/K4022160/2010	EPI_ISL_142673	2010-12-02			Eshaghi,A.; Li,A.; Patel,S.N.; Low,D.E.; Gubbay,J.B.
A/Ontario/025/2011	EPI_ISL_147200	2011-12-01			Eshaghi,A.; Rosenfeld,P.; Li,A.; Olsha,R.; Gubbay,J.B.
A/Ontario/009/2012	EPI_ISL_147203	2012-02-24			Eshaghi,A.; Rosenfeld,P.; Li,A.; Olsha,R.; Gubbay,J.B.
A/Ontario/004/2013	EPI_ISL_134682	2013-01-02			Skowronski,D.M.; Janjua,N.Z.; Serres,D.E.; Dickinson,J.A.; Winter,A.L.; Mahmud,S.M.; Sabaiduc,S.; Gubbay,J.B.; Charest,H.; Petric,M.; Fonseca,K.; VanCaeseele,P.; Kwindt,T.L.; Krajden,M.; Eshaghi,A.; Li,Y.; Rosenfeld,P.; Li,A.; Farrell,D.J.
A/Quebec/23/2013	EPI_ISL_150506	2013-02-05			Skowronski,D.M.; Janjua,N.Z.; De Serres,G.; Sabaiduc,S.; Eshaghi,A.; Dickinson,J.A.; Fonseca,K.; Winter,A.-L.; Gubbay,J.; Krajden,M.; Petric,M.; Charest,H.; Bastien,N.; Kwindt,T.L.; Mahmud,S.M.; Van Caeseele,P.; Li,Y.
A/Quebec/24/2013	EPI_ISL_150507	2013-01-29			Skowronski,D.M.; Janjua,N.Z.; De Serres,G.; Sabaiduc,S.; Eshaghi,A.; Dickinson,J.A.; Fonseca,K.; Winter,A.-L.; Gubbay,J.; Krajden,M.; Petric,M.; Charest,H.; Bastien,N.; Kwindt,T.L.; Mahmud,S.M.; Van Caeseele,P.; Li,Y.
A/British Columbia/RV4047/2010	EPI_ISL_87959	2010-12-03	National Microbiology Laboratory, Public Health Agency of Canada (PHAC)	Centers for Disease Control and Prevention
A/Ontario/RV0066/2011	EPI_ISL_87962	2011-01-19	National Microbiology Laboratory, Public Health Agency of Canada (PHAC)	Centers for Disease Control and Prevention
A/Ontario/017/2011	EPI_ISL_108010	2011-01-21			Skowronski,D.M.; Janjua,N.Z.; De Serres,G.; Winter,A.-L.; Dickenson,J.A.; Gardy,J.L.; Gubbay,J.; Fonseca,K.; Charest,H.; Crowcroft,N.S.; Douville Fradet,M.; Bastien,N.; Li,Y.; Krajden,M.; Sabaiduc,S.; Petric,M.; Eshaghi,R.; Li,A.
A/Ontario/C76206/2011	EPI_ISL_142684	2011-01-24			Eshaghi,A.; Li,A.; Patel,S.N.; Low,D.E.; Gubbay,J.B.
A/British Columbia/RV3075/2009	EPI_ISL_66580	2009-11-12	National Microbiology Laboratory, Public Health Agency of Canada (PHAC)	Centers for Disease Control and Prevention
A/Quebec/RV1069/2009	EPI_ISL_32219	2009-03-03	National Microbiology Laboratory, Public Health Agency of Canada (PHAC)	Centers for Disease Control and Prevention
A/British Columbia/RV1222/2009	EPI_ISL_32215	2009-03-15	National Microbiology Laboratory, Public Health Agency of Canada (PHAC)	Centers for Disease Control and Prevention
A/British Columbia/RV1223/2009	EPI_ISL_32216	2009-03-15	National Microbiology Laboratory, Public Health Agency of Canada (PHAC)	Centers for Disease Control and Prevention
A/Quebec/005/2012	EPI_ISL_148401	2012-02-23			Skowronski,D.M.; Janjua,N.Z.; Sabaiduc,S.; De Serres,G.; Winter,A.-L.; Gubbay,J.; Dickinson,J.A.; Fonseca,K.; Charest,H.; Bastien,N.; Li,Y.; Kwindt,L.; Mahmud,S.M.; Van Caeseele,P.; Krajden,M.; Petric,M.
A/Ontario/021/2011	EPI_ISL_109790	2011-02-02			Skowronski,D.M.; Janjua,N.Z.; De Serres,G.; Winter,A.-L.; Dickenson,J.A.; Gardy,J.L.; Gubbay,J.; Fonseca,K.; Charest,H.; Crowcroft,N.S.; Douville Fradet,M.; Bastien,N.; Li,Y.; Krajden,M.; Sabaiduc,S.; Petric,M.; Eshaghi,R.; Li,A.
A/Ontario/023/2011	EPI_ISL_108011	2011-02-08			Skowronski,D.M.; Janjua,N.Z.; De Serres,G.; Winter,A.-L.; Dickenson,J.A.; Gardy,J.L.; Gubbay,J.; Fonseca,K.; Charest,H.; Crowcroft,N.S.; Douville Fradet,M.; Bastien,N.; Li,Y.; Krajden,M.; Sabaiduc,S.; Petric,M.; Eshaghi,R.; Li,A.
A/Ontario/C72147/2011	EPI_ISL_166542	2011-01-24		Ontario Agency for Health Protection and Promotion (OAHPP)	Alireza, Eshaghi; Samir, Patel; Aimin,Li; Jonathan,Gubbay
A/Ontario/R3296/2011	EPI_ISL_142682	2011-01-25			Eshaghi,A.; Li,A.; Patel,S.N.; Low,D.E.; Gubbay,J.B.
A/Ontario/C653602/2011	EPI_ISL_142681	2011-01-20			Eshaghi,A.; Li,A.; Patel,S.N.; Low,D.E.; Gubbay,J.B.
A/Ontario/C5828/2011	EPI_ISL_142679	2011-01-02			Eshaghi,A.; Li,A.; Patel,S.N.; Low,D.E.; Gubbay,J.B.
A/Ontario/C835942/2010	EPI_ISL_142678	2010-12-28			Eshaghi,A.; Li,A.; Patel,S.N.; Low,D.E.; Gubbay,J.B.
A/Ontario/K4050772/2010	EPI_ISL_142675	2010-12-05			Eshaghi,A.; Li,A.; Patel,S.N.; Low,D.E.; Gubbay,J.B.
A/Ontario/K4023106/2010	EPI_ISL_142674	2010-12-02			Eshaghi,A.; Li,A.; Patel,S.N.; Low,D.E.; Gubbay,J.B.
A/Ontario/C687409/2010	EPI_ISL_142672	2010-11-20			Eshaghi,A.; Li,A.; Patel,S.N.; Low,D.E.; Gubbay,J.B.
A/Ontario/C687408/2010	EPI_ISL_142671	2010-11-20			Eshaghi,A.; Li,A.; Patel,S.N.; Low,D.E.; Gubbay,J.B.
A/Ontario/C720531/2010	EPI_ISL_142670	2010-11-18			Eshaghi,A.; Li,A.; Patel,S.N.; Low,D.E.; Gubbay,J.B.
A/Ontario/C706265/2010	EPI_ISL_142668	2010-11-12			Eshaghi,A.; Li,A.; Patel,S.N.; Low,D.E.; Gubbay,J.B.
A/Ontario/C706264/2010	EPI_ISL_142667	2010-11-11			Eshaghi,A.; Li,A.; Patel,S.N.; Low,D.E.; Gubbay,J.B.
A/Ontario/C610464/2010	EPI_ISL_142665	2010-10-13			Eshaghi,A.; Li,A.; Patel,S.N.; Low,D.E.; Gubbay,J.B.
A/Ontario/P21548/2010	EPI_ISL_142664	2010-10-09			Eshaghi,A.; Li,A.; Patel,S.N.; Low,D.E.; Gubbay,J.B.
A/Ontario/P21546/2010	EPI_ISL_142663	2010-10-09			Eshaghi,A.; Li,A.; Patel,S.N.; Low,D.E.; Gubbay,J.B.
A/Ontario/C582144/2010	EPI_ISL_142660	2010-10-03			Eshaghi,A.; Li,A.; Patel,S.N.; Low,D.E.; Gubbay,J.B.
A/Ontario/C575475/2010	EPI_ISL_142658	2010-09-29			Eshaghi,A.; Li,A.; Patel,S.N.; Low,D.E.; Gubbay,J.B.
A/Ontario/C582096/2010	EPI_ISL_142657	2010-10-02			Eshaghi,A.; Li,A.; Patel,S.N.; Low,D.E.; Gubbay,J.B.
A/Ontario/C575590/2010	EPI_ISL_142656	2010-10-01			Eshaghi,A.; Li,A.; Patel,S.N.; Low,D.E.; Gubbay,J.B.
A/Ontario/C575589/2010	EPI_ISL_142655	2010-10-01			Eshaghi,A.; Li,A.; Patel,S.N.; Low,D.E.; Gubbay,J.B.
A/Ontario/C575478/2010	EPI_ISL_142653	2010-09-29			Eshaghi,A.; Li,A.; Patel,S.N.; Low,D.E.; Gubbay,J.B.
A/Ontario/C537546/2010	EPI_ISL_142650	2010-09-17			Eshaghi,A.; Li,A.; Patel,S.N.; Low,D.E.; Gubbay,J.B.
A/Ontario/C526567/2010	EPI_ISL_142649	2010-09-15			Eshaghi,A.; Li,A.; Patel,S.N.; Low,D.E.; Gubbay,J.B.
A/Ontario/C1995/2010	EPI_ISL_142648	2010-09-14			Eshaghi,A.; Li,A.; Patel,S.N.; Low,D.E.; Gubbay,J.B.
A/Ontario/C432471/2010	EPI_ISL_142647	2010-08-10			Eshaghi,A.; Li,A.; Patel,S.N.; Low,D.E.; Gubbay,J.B.
A/Ontario/010/2010	EPI_ISL_109797	2010-12-30			Skowronski,D.M.; Janjua,N.Z.; De Serres,G.; Winter,A.-L.; Dickenson,J.A.; Gardy,J.L.; Gubbay,J.; Fonseca,K.; Charest,H.; Crowcroft,N.S.; Douville Fradet,M.; Bastien,N.; Li,Y.; Krajden,M.; Sabaiduc,S.; Petric,M.; Eshaghi,R.; Li,A.
A/Ontario/003/2010	EPI_ISL_109794	2010-12-20			Skowronski,D.M.; Janjua,N.Z.; De Serres,G.; Winter,A.-L.; Dickenson,J.A.; Gardy,J.L.; Gubbay,J.; Fonseca,K.; Charest,H.; Crowcroft,N.S.; Douville Fradet,M.; Bastien,N.; Li,Y.; Krajden,M.; Sabaiduc,S.; Petric,M.; Eshaghi,R.; Li,A.
A/Ontario/002/2010	EPI_ISL_109793	2010-12-18			Skowronski,D.M.; Janjua,N.Z.; De Serres,G.; Winter,A.-L.; Dickenson,J.A.; Gardy,J.L.; Gubbay,J.; Fonseca,K.; Charest,H.; Crowcroft,N.S.; Douville Fradet,M.; Bastien,N.; Li,Y.; Krajden,M.; Sabaiduc,S.; Petric,M.; Eshaghi,R.; Li,A.
A/Ontario/024/2011	EPI_ISL_109792	2011-02-14			Skowronski,D.M.; Janjua,N.Z.; De Serres,G.; Winter,A.-L.; Dickenson,J.A.; Gardy,J.L.; Gubbay,J.; Fonseca,K.; Charest,H.; Crowcroft,N.S.; Douville Fradet,M.; Bastien,N.; Li,Y.; Krajden,M.; Sabaiduc,S.; Petric,M.; Eshaghi,R.; Li,A.
A/Ontario/022/2011	EPI_ISL_109791	2011-02-07			Skowronski,D.M.; Janjua,N.Z.; De Serres,G.; Winter,A.-L.; Dickenson,J.A.; Gardy,J.L.; Gubbay,J.; Fonseca,K.; Charest,H.; Crowcroft,N.S.; Douville Fradet,M.; Bastien,N.; Li,Y.; Krajden,M.; Sabaiduc,S.; Petric,M.; Eshaghi,R.; Li,A.
A/Ontario/020/2011	EPI_ISL_109789	2011-02-01			Skowronski,D.M.; Janjua,N.Z.; De Serres,G.; Winter,A.-L.; Dickenson,J.A.; Gardy,J.L.; Gubbay,J.; Fonseca,K.; Charest,H.; Crowcroft,N.S.; Douville Fradet,M.; Bastien,N.; Li,Y.; Krajden,M.; Sabaiduc,S.; Petric,M.; Eshaghi,R.; Li,A.
A/Ontario/019/2011	EPI_ISL_109788	2011-01-29			Skowronski,D.M.; Janjua,N.Z.; De Serres,G.; Winter,A.-L.; Dickenson,J.A.; Gardy,J.L.; Gubbay,J.; Fonseca,K.; Charest,H.; Crowcroft,N.S.; Douville Fradet,M.; Bastien,N.; Li,Y.; Krajden,M.; Sabaiduc,S.; Petric,M.; Eshaghi,R.; Li,A.
A/Ontario/018/2011	EPI_ISL_109787	2011-01-28			Skowronski,D.M.; Janjua,N.Z.; De Serres,G.; Winter,A.-L.; Dickenson,J.A.; Gardy,J.L.; Gubbay,J.; Fonseca,K.; Charest,H.; Crowcroft,N.S.; Douville Fradet,M.; Bastien,N.; Li,Y.; Krajden,M.; Sabaiduc,S.; Petric,M.; Eshaghi,R.; Li,A.
A/Ontario/016/2011	EPI_ISL_109786	2011-01-20			Skowronski,D.M.; Janjua,N.Z.; De Serres,G.; Winter,A.-L.; Dickenson,J.A.; Gardy,J.L.; Gubbay,J.; Fonseca,K.; Charest,H.; Crowcroft,N.S.; Douville Fradet,M.; Bastien,N.; Li,Y.; Krajden,M.; Sabaiduc,S.; Petric,M.; Eshaghi,R.; Li,A.
A/Ontario/014/2011	EPI_ISL_109784	2011-01-11			Skowronski,D.M.; Janjua,N.Z.; De Serres,G.; Winter,A.-L.; Dickenson,J.A.; Gardy,J.L.; Gubbay,J.; Fonseca,K.; Charest,H.; Crowcroft,N.S.; Douville Fradet,M.; Bastien,N.; Li,Y.; Krajden,M.; Sabaiduc,S.; Petric,M.; Eshaghi,R.; Li,A.
A/Ontario/008/2010	EPI_ISL_108015	2010-12-28			Skowronski,D.M.; Janjua,N.Z.; De Serres,G.; Winter,A.-L.; Dickenson,J.A.; Gardy,J.L.; Gubbay,J.; Fonseca,K.; Charest,H.; Crowcroft,N.S.; Douville Fradet,M.; Bastien,N.; Li,Y.; Krajden,M.; Sabaiduc,S.; Petric,M.; Eshaghi,R.; Li,A.
A/Ontario/005/2010	EPI_ISL_108014	2010-12-23			Skowronski,D.M.; Janjua,N.Z.; De Serres,G.; Winter,A.-L.; Dickenson,J.A.; Gardy,J.L.; Gubbay,J.; Fonseca,K.; Charest,H.; Crowcroft,N.S.; Douville Fradet,M.; Bastien,N.; Li,Y.; Krajden,M.; Sabaiduc,S.; Petric,M.; Eshaghi,R.; Li,A.
A/Ontario/001/2010	EPI_ISL_108012	2010-12-11			Skowronski,D.M.; Janjua,N.Z.; De Serres,G.; Winter,A.-L.; Dickenson,J.A.; Gardy,J.L.; Gubbay,J.; Fonseca,K.; Charest,H.; Crowcroft,N.S.; Douville Fradet,M.; Bastien,N.; Li,Y.; Krajden,M.; Sabaiduc,S.; Petric,M.; Eshaghi,R.; Li,A.
A/Ontario/013/2011	EPI_ISL_108009	2011-01-05			Skowronski,D.M.; Janjua,N.Z.; De Serres,G.; Winter,A.-L.; Dickenson,J.A.; Gardy,J.L.; Gubbay,J.; Fonseca,K.; Charest,H.; Crowcroft,N.S.; Douville Fradet,M.; Bastien,N.; Li,Y.; Krajden,M.; Sabaiduc,S.; Petric,M.; Eshaghi,R.; Li,A.
A/Ontario/RV0064/2011	EPI_ISL_87961	2011-01-02	National Microbiology Laboratory, Public Health Agency of Canada (PHAC)	Centers for Disease Control and Prevention
A/Ontario/012/2011	EPI_ISL_108008	2011-01-04			Skowronski,D.M.; Janjua,N.Z.; De Serres,G.; Winter,A.-L.; Dickenson,J.A.; Gardy,J.L.; Gubbay,J.; Fonseca,K.; Charest,H.; Crowcroft,N.S.; Douville Fradet,M.; Bastien,N.; Li,Y.; Krajden,M.; Sabaiduc,S.; Petric,M.; Eshaghi,R.; Li,A.
A/Ontario/RV2746/2010	EPI_ISL_84080	2010-09-15	National Microbiology Laboratory, Public Health Agency of Canada (PHAC)	Centers for Disease Control and Prevention
A/Quebec/RV2804/2010	EPI_ISL_84081	2010-09-21	National Microbiology Laboratory, Public Health Agency of Canada (PHAC)	Centers for Disease Control and Prevention
A/Quebec/44/2014	EPI_ISL_174720	2014-12-08			Skowronski,D.; Chambers,C.; Sabaiduc,S.; De Serres,G.; Dickinson,J.; Winter,A.; Drews,S.; Fonseca,K.; Charest,H.; Gubbay,J.; Petric,M.; Krajden,M.; Kwindt,T.; Martineau,C.; Eshaghi,A.; Bastien,N.; Li,Y.; Skowronski,D.M.; Dickinson,J.A.; Winter,A.-L.; Gubbay,J.B.; Kwindt,T.L.
A/British Columbia/018/2012	EPI_ISL_148391	2012-03-31			Skowronski,D.M.; Janjua,N.Z.; Sabaiduc,S.; De Serres,G.; Winter,A.-L.; Gubbay,J.; Dickinson,J.A.; Fonseca,K.; Charest,H.; Bastien,N.; Li,Y.; Kwindt,L.; Mahmud,S.M.; Van Caeseele,P.; Krajden,M.; Petric,M.
A/British Columbia/015/2012	EPI_ISL_148388	2012-02-23			Skowronski,D.M.; Janjua,N.Z.; Sabaiduc,S.; De Serres,G.; Winter,A.-L.; Gubbay,J.; Dickinson,J.A.; Fonseca,K.; Charest,H.; Bastien,N.; Li,Y.; Kwindt,L.; Mahmud,S.M.; Van Caeseele,P.; Krajden,M.; Petric,M.
A/British Columbia/009/2012	EPI_ISL_148382	2012-01-26			Skowronski,D.M.; Janjua,N.Z.; Sabaiduc,S.; De Serres,G.; Winter,A.-L.; Gubbay,J.; Dickinson,J.A.; Fonseca,K.; Charest,H.; Bastien,N.; Li,Y.; Kwindt,L.; Mahmud,S.M.; Van Caeseele,P.; Krajden,M.; Petric,M.
A/British Columbia/016/2012	EPI_ISL_148389	2012-03-15			Skowronski,D.M.; Janjua,N.Z.; Sabaiduc,S.; De Serres,G.; Winter,A.-L.; Gubbay,J.; Dickinson,J.A.; Fonseca,K.; Charest,H.; Bastien,N.; Li,Y.; Kwindt,L.; Mahmud,S.M.; Van Caeseele,P.; Krajden,M.; Petric,M.
A/British Columbia/008/2012	EPI_ISL_148381	2012-01-27			Skowronski,D.M.; Janjua,N.Z.; Sabaiduc,S.; De Serres,G.; Winter,A.-L.; Gubbay,J.; Dickinson,J.A.; Fonseca,K.; Charest,H.; Bastien,N.; Li,Y.; Kwindt,L.; Mahmud,S.M.; Van Caeseele,P.; Krajden,M.; Petric,M.
A/British Columbia/014/2012	EPI_ISL_148387	2012-02-24			Skowronski,D.M.; Janjua,N.Z.; Sabaiduc,S.; De Serres,G.; Winter,A.-L.; Gubbay,J.; Dickinson,J.A.; Fonseca,K.; Charest,H.; Bastien,N.; Li,Y.; Kwindt,L.; Mahmud,S.M.; Van Caeseele,P.; Krajden,M.; Petric,M.
A/British Columbia/011/2012	EPI_ISL_148384	2012-01-31			Skowronski,D.M.; Janjua,N.Z.; Sabaiduc,S.; De Serres,G.; Winter,A.-L.; Gubbay,J.; Dickinson,J.A.; Fonseca,K.; Charest,H.; Bastien,N.; Li,Y.; Kwindt,L.; Mahmud,S.M.; Van Caeseele,P.; Krajden,M.; Petric,M.
A/British Columbia/010/2012	EPI_ISL_148383	2012-02-01			Skowronski,D.M.; Janjua,N.Z.; Sabaiduc,S.; De Serres,G.; Winter,A.-L.; Gubbay,J.; Dickinson,J.A.; Fonseca,K.; Charest,H.; Bastien,N.; Li,Y.; Kwindt,L.; Mahmud,S.M.; Van Caeseele,P.; Krajden,M.; Petric,M.
A/British Columbia/007/2012	EPI_ISL_148380	2012-01-24			Skowronski,D.M.; Janjua,N.Z.; Sabaiduc,S.; De Serres,G.; Winter,A.-L.; Gubbay,J.; Dickinson,J.A.; Fonseca,K.; Charest,H.; Bastien,N.; Li,Y.; Kwindt,L.; Mahmud,S.M.; Van Caeseele,P.; Krajden,M.; Petric,M.
A/Ontario/020/2012	EPI_ISL_147207	2012-03-08			Eshaghi,A.; Rosenfeld,P.; Li,A.; Olsha,R.; Gubbay,J.B.
A/Ontario/005/2012	EPI_ISL_147202	2012-02-01			Eshaghi,A.; Rosenfeld,P.; Li,A.; Olsha,R.; Gubbay,J.B.
A/Saskatchewan/RV0019/2011	EPI_ISL_103757	2011-12-20	National Microbiology Laboratory, Public Health Agency of Canada (PHAC)	Centers for Disease Control and Prevention
A/Ontario/001/2012	EPI_ISL_147201	2012-01-16			Eshaghi,A.; Rosenfeld,P.; Li,A.; Olsha,R.; Gubbay,J.B.
A/British Columbia/RV1382/2011	EPI_ISL_99114	2011-09-11	National Microbiology Laboratory, Public Health Agency of Canada (PHAC)	Centers for Disease Control and Prevention
A/British Columbia/4791/2011	EPI_ISL_103745	2011-12-13	National Microbiology Laboratory, Public Health Agency of Canada (PHAC)	Centers for Disease Control and Prevention
A/Quebec/RV3213/2014	EPI_ISL_171374	2014-10-06	National Microbiology Laboratory, Public Health Agency of Canada (PHAC)	Centers for Disease Control and Prevention
A/British Columbia/100/2014	EPI_ISL_174799	2014-12-31			Skowronski,D.; Chambers,C.; Sabaiduc,S.; De Serres,G.; Dickinson,J.; Winter,A.; Drews,S.; Fonseca,K.; Charest,H.; Gubbay,J.; Petric,M.; Krajden,M.; Kwindt,T.; Martineau,C.; Eshaghi,A.; Bastien,N.; Li,Y.; Skowronski,D.M.; Dickinson,J.A.; Winter,A.-L.; Gubbay,J.B.; Kwindt,T.L.
A/Ontario/RV1473/2014	EPI_ISL_164760	2014-02-10	National Microbiology Laboratory, Public Health Agency of Canada (PHAC)	Centers for Disease Control and Prevention
A/Ontario/RV2072/2014	EPI_ISL_164961	2014-04-02	National Microbiology Laboratory, Public Health Agency of Canada (PHAC)	Centers for Disease Control and Prevention
A/Ontario/RV1918/2014	EPI_ISL_164965	2014-03-11	National Microbiology Laboratory, Public Health Agency of Canada (PHAC)	Centers for Disease Control and Prevention
A/Ontario/RV2070/2014	EPI_ISL_164964	2014-03-21	National Microbiology Laboratory, Public Health Agency of Canada (PHAC)	Centers for Disease Control and Prevention
A/Ontario/RV2355/2013	EPI_ISL_153212	2013-11-19	National Microbiology Laboratory, Public Health Agency of Canada (PHAC)	Centers for Disease Control and Prevention
A/Ontario/RV2345/2013	EPI_ISL_153527	2013-10-27	National Microbiology Laboratory, Public Health Agency of Canada (PHAC)	Centers for Disease Control and Prevention
A/Ontario/RV2312/2013	EPI_ISL_153214	2013-10-22	National Microbiology Laboratory, Public Health Agency of Canada (PHAC)	Centers for Disease Control and Prevention
A/Ontario/RV2403/2013	EPI_ISL_154815	2013-11-23	National Microbiology Laboratory, Public Health Agency of Canada (PHAC)	Centers for Disease Control and Prevention
A/Ontario/RV2412/2013	EPI_ISL_156766	2013-11-19	National Microbiology Laboratory, Public Health Agency of Canada (PHAC)	Centers for Disease Control and Prevention
A/Ontario/RV1139/2014	EPI_ISL_160191	2014-02-04	National Microbiology Laboratory, Public Health Agency of Canada (PHAC)	Centers for Disease Control and Prevention
A/Quebec/8118/2013	EPI_ISL_149674	2013-01-30			Roussy,J.F.; Abed,Y.; Bouhy,X.; Boivin,G.
A/Quebec/06/2013	EPI_ISL_150495	2013-01-19			Skowronski,D.M.; Janjua,N.Z.; De Serres,G.; Sabaiduc,S.; Eshaghi,A.; Dickinson,J.A.; Fonseca,K.; Winter,A.-L.; Gubbay,J.; Krajden,M.; Petric,M.; Charest,H.; Bastien,N.; Kwindt,T.L.; Mahmud,S.M.; Van Caeseele,P.; Li,Y.
A/Ontario/RV2414/2013	EPI_ISL_154813	2013-11-25	National Microbiology Laboratory, Public Health Agency of Canada (PHAC)	Centers for Disease Control and Prevention
A/British Columbia/RV2820/2012	EPI_ISL_128992	2012-06-28	National Microbiology Laboratory, Public Health Agency of Canada (PHAC)	Centers for Disease Control and Prevention
A/Ontario/027/2012	EPI_ISL_147209	2012-04-13			Eshaghi,A.; Rosenfeld,P.; Li,A.; Olsha,R.; Gubbay,J.B.
A/Ontario/028/2012	EPI_ISL_147210	2012-04-27			Eshaghi,A.; Rosenfeld,P.; Li,A.; Olsha,R.; Gubbay,J.B.
A/Ontario/029/2012	EPI_ISL_147211	2012-04-27			Eshaghi,A.; Rosenfeld,P.; Li,A.; Olsha,R.; Gubbay,J.B.
A/British Columbia/019/2012	EPI_ISL_148392	2012-04-24			Skowronski,D.M.; Janjua,N.Z.; Sabaiduc,S.; De Serres,G.; Winter,A.-L.; Gubbay,J.; Dickinson,J.A.; Fonseca,K.; Charest,H.; Bastien,N.; Li,Y.; Kwindt,L.; Mahmud,S.M.; Van Caeseele,P.; Krajden,M.; Petric,M.
A/Quebec/010/2012	EPI_ISL_148402	2012-05-03			Skowronski,D.M.; Janjua,N.Z.; Sabaiduc,S.; De Serres,G.; Winter,A.-L.; Gubbay,J.; Dickinson,J.A.; Fonseca,K.; Charest,H.; Bastien,N.; Li,Y.; Kwindt,L.; Mahmud,S.M.; Van Caeseele,P.; Krajden,M.; Petric,M.
A/Manitoba/RV3623/2014	EPI_ISL_171390	2014-12-11	National Microbiology Laboratory, Public Health Agency of Canada (PHAC)	Centers for Disease Control and Prevention
A/Ontario/RV1795/2014	EPI_ISL_164962	2014-03-16	National Microbiology Laboratory, Public Health Agency of Canada (PHAC)	Centers for Disease Control and Prevention
A/Ontario/015/2013	EPI_ISL_152061	2013-01-10			Skowronski,D.M.; Janjua,N.Z.; De Serres,G.; Sabaiduc,S.; Eshaghi,A.; Dickinson,J.A.; Fonseca,K.; Winter,A.-L.; Gubbay,J.; Krajden,M.; Petric,M.; Charest,H.; Bastien,N.; Kwindt,T.L.; Mahmud,S.M.; Van Caeseele,P.; Li,Y.
A/Ontario/017/2013	EPI_ISL_152059	2013-01-11			Skowronski,D.M.; Janjua,N.Z.; De Serres,G.; Sabaiduc,S.; Eshaghi,A.; Dickinson,J.A.; Fonseca,K.; Winter,A.-L.; Gubbay,J.; Krajden,M.; Petric,M.; Charest,H.; Bastien,N.; Kwindt,T.L.; Mahmud,S.M.; Van Caeseele,P.; Li,Y.
A/Ontario/021/2013	EPI_ISL_152056	2013-01-22			Skowronski,D.M.; Janjua,N.Z.; De Serres,G.; Sabaiduc,S.; Eshaghi,A.; Dickinson,J.A.; Fonseca,K.; Winter,A.-L.; Gubbay,J.; Krajden,M.; Petric,M.; Charest,H.; Bastien,N.; Kwindt,T.L.; Mahmud,S.M.; Van Caeseele,P.; Li,Y.
A/Ontario/022/2013	EPI_ISL_152054	2013-01-23			Skowronski,D.M.; Janjua,N.Z.; De Serres,G.; Sabaiduc,S.; Eshaghi,A.; Dickinson,J.A.; Fonseca,K.; Winter,A.-L.; Gubbay,J.; Krajden,M.; Petric,M.; Charest,H.; Bastien,N.; Kwindt,T.L.; Mahmud,S.M.; Van Caeseele,P.; Li,Y.
A/Ontario/027/2013	EPI_ISL_152055	2013-01-24			Skowronski,D.M.; Janjua,N.Z.; De Serres,G.; Sabaiduc,S.; Eshaghi,A.; Dickinson,J.A.; Fonseca,K.; Winter,A.-L.; Gubbay,J.; Krajden,M.; Petric,M.; Charest,H.; Bastien,N.; Kwindt,T.L.; Mahmud,S.M.; Van Caeseele,P.; Li,Y.
A/Ontario/038/2013	EPI_ISL_152051	2013-02-19			Skowronski,D.M.; Janjua,N.Z.; De Serres,G.; Sabaiduc,S.; Eshaghi,A.; Dickinson,J.A.; Fonseca,K.; Winter,A.-L.; Gubbay,J.; Krajden,M.; Petric,M.; Charest,H.; Bastien,N.; Kwindt,T.L.; Mahmud,S.M.; Van Caeseele,P.; Li,Y.
A/Ontario/031/2012	EPI_ISL_134677	2012-12-31			Skowronski,D.M.; Janjua,N.Z.; Serres,D.E.; Dickinson,J.A.; Winter,A.L.; Mahmud,S.M.; Sabaiduc,S.; Gubbay,J.B.; Charest,H.; Petric,M.; Fonseca,K.; VanCaeseele,P.; Kwindt,T.L.; Krajden,M.; Eshaghi,A.; Li,Y.; Rosenfeld,P.; Li,A.; Farrell,D.J.
A/Ontario/032/2012	EPI_ISL_134678	2012-12-31			Skowronski,D.M.; Janjua,N.Z.; Serres,D.E.; Dickinson,J.A.; Winter,A.L.; Mahmud,S.M.; Sabaiduc,S.; Gubbay,J.B.; Charest,H.; Petric,M.; Fonseca,K.; VanCaeseele,P.; Kwindt,T.L.; Krajden,M.; Eshaghi,A.; Li,Y.; Rosenfeld,P.; Li,A.; Farrell,D.J.
A/Ontario/005/2013	EPI_ISL_134683	2013-01-04			Skowronski,D.M.; Janjua,N.Z.; Serres,D.E.; Dickinson,J.A.; Winter,A.L.; Mahmud,S.M.; Sabaiduc,S.; Gubbay,J.B.; Charest,H.; Petric,M.; Fonseca,K.; VanCaeseele,P.; Kwindt,T.L.; Krajden,M.; Eshaghi,A.; Li,Y.; Rosenfeld,P.; Li,A.; Farrell,D.J.
A/Ontario/008/2013	EPI_ISL_134686	2013-01-04			Skowronski,D.M.; Janjua,N.Z.; Serres,D.E.; Dickinson,J.A.; Winter,A.L.; Mahmud,S.M.; Sabaiduc,S.; Gubbay,J.B.; Charest,H.; Petric,M.; Fonseca,K.; VanCaeseele,P.; Kwindt,T.L.; Krajden,M.; Eshaghi,A.; Li,Y.; Rosenfeld,P.; Li,A.; Farrell,D.J.
A/Quebec/07/2013	EPI_ISL_150496	2013-01-22			Skowronski,D.M.; Janjua,N.Z.; De Serres,G.; Sabaiduc,S.; Eshaghi,A.; Dickinson,J.A.; Fonseca,K.; Winter,A.-L.; Gubbay,J.; Krajden,M.; Petric,M.; Charest,H.; Bastien,N.; Kwindt,T.L.; Mahmud,S.M.; Van Caeseele,P.; Li,Y.
A/Quebec/11/2013	EPI_ISL_150498	2013-01-22			Skowronski,D.M.; Janjua,N.Z.; De Serres,G.; Sabaiduc,S.; Eshaghi,A.; Dickinson,J.A.; Fonseca,K.; Winter,A.-L.; Gubbay,J.; Krajden,M.; Petric,M.; Charest,H.; Bastien,N.; Kwindt,T.L.; Mahmud,S.M.; Van Caeseele,P.; Li,Y.
A/Quebec/18/2013	EPI_ISL_150502	2013-01-28			Skowronski,D.M.; Janjua,N.Z.; De Serres,G.; Sabaiduc,S.; Eshaghi,A.; Dickinson,J.A.; Fonseca,K.; Winter,A.-L.; Gubbay,J.; Krajden,M.; Petric,M.; Charest,H.; Bastien,N.; Kwindt,T.L.; Mahmud,S.M.; Van Caeseele,P.; Li,Y.
A/Quebec/19/2013	EPI_ISL_150503	2013-01-29			Skowronski,D.M.; Janjua,N.Z.; De Serres,G.; Sabaiduc,S.; Eshaghi,A.; Dickinson,J.A.; Fonseca,K.; Winter,A.-L.; Gubbay,J.; Krajden,M.; Petric,M.; Charest,H.; Bastien,N.; Kwindt,T.L.; Mahmud,S.M.; Van Caeseele,P.; Li,Y.
A/Quebec/20/2013	EPI_ISL_150504	2013-01-29			Skowronski,D.M.; Janjua,N.Z.; De Serres,G.; Sabaiduc,S.; Eshaghi,A.; Dickinson,J.A.; Fonseca,K.; Winter,A.-L.; Gubbay,J.; Krajden,M.; Petric,M.; Charest,H.; Bastien,N.; Kwindt,T.L.; Mahmud,S.M.; Van Caeseele,P.; Li,Y.
A/Quebec/09/2013	EPI_ISL_150497	2013-01-22			Skowronski,D.M.; Janjua,N.Z.; De Serres,G.; Sabaiduc,S.; Eshaghi,A.; Dickinson,J.A.; Fonseca,K.; Winter,A.-L.; Gubbay,J.; Krajden,M.; Petric,M.; Charest,H.; Bastien,N.; Kwindt,T.L.; Mahmud,S.M.; Van Caeseele,P.; Li,Y.
A/Quebec/21/2013	EPI_ISL_150505	2013-01-31			Skowronski,D.M.; Janjua,N.Z.; De Serres,G.; Sabaiduc,S.; Eshaghi,A.; Dickinson,J.A.; Fonseca,K.; Winter,A.-L.; Gubbay,J.; Krajden,M.; Petric,M.; Charest,H.; Bastien,N.; Kwindt,T.L.; Mahmud,S.M.; Van Caeseele,P.; Li,Y.
A/Quebec/26/2013	EPI_ISL_150508	2013-02-20			Skowronski,D.M.; Janjua,N.Z.; De Serres,G.; Sabaiduc,S.; Eshaghi,A.; Dickinson,J.A.; Fonseca,K.; Winter,A.-L.; Gubbay,J.; Krajden,M.; Petric,M.; Charest,H.; Bastien,N.; Kwindt,T.L.; Mahmud,S.M.; Van Caeseele,P.; Li,Y.
A/Ontario/047/2013	EPI_ISL_152057	2013-04-10			Skowronski,D.M.; Janjua,N.Z.; De Serres,G.; Sabaiduc,S.; Eshaghi,A.; Dickinson,J.A.; Fonseca,K.; Winter,A.-L.; Gubbay,J.; Krajden,M.; Petric,M.; Charest,H.; Bastien,N.; Kwindt,T.L.; Mahmud,S.M.; Van Caeseele,P.; Li,Y.
A/Ontario/009/2013	EPI_ISL_152062	2013-01-04			Skowronski,D.M.; Janjua,N.Z.; De Serres,G.; Sabaiduc,S.; Eshaghi,A.; Dickinson,J.A.; Fonseca,K.; Winter,A.-L.; Gubbay,J.; Krajden,M.; Petric,M.; Charest,H.; Bastien,N.; Kwindt,T.L.; Mahmud,S.M.; Van Caeseele,P.; Li,Y.
A/Ontario/037/2013	EPI_ISL_152070	2013-02-12			Skowronski,D.M.; Janjua,N.Z.; De Serres,G.; Sabaiduc,S.; Eshaghi,A.; Dickinson,J.A.; Fonseca,K.; Winter,A.-L.; Gubbay,J.; Krajden,M.; Petric,M.; Charest,H.; Bastien,N.; Kwindt,T.L.; Mahmud,S.M.; Van Caeseele,P.; Li,Y.
A/Ontario/030/2013	EPI_ISL_152071	2013-01-29			Skowronski,D.M.; Janjua,N.Z.; De Serres,G.; Sabaiduc,S.; Eshaghi,A.; Dickinson,J.A.; Fonseca,K.; Winter,A.-L.; Gubbay,J.; Krajden,M.; Petric,M.; Charest,H.; Bastien,N.; Kwindt,T.L.; Mahmud,S.M.; Van Caeseele,P.; Li,Y.
A/Ontario/RV2943/2012	EPI_ISL_132677	2012-11-09	National Microbiology Laboratory, Public Health Agency of Canada (PHAC)	Centers for Disease Control and Prevention
A/Ontario/030/2012	EPI_ISL_134676	2012-12-28			Skowronski,D.M.; Janjua,N.Z.; Serres,D.E.; Dickinson,J.A.; Winter,A.L.; Mahmud,S.M.; Sabaiduc,S.; Gubbay,J.B.; Charest,H.; Petric,M.; Fonseca,K.; VanCaeseele,P.; Kwindt,T.L.; Krajden,M.; Eshaghi,A.; Li,Y.; Rosenfeld,P.; Li,A.; Farrell,D.J.
A/Ontario/006/2013	EPI_ISL_134684	2013-01-04			Skowronski,D.M.; Janjua,N.Z.; Serres,D.E.; Dickinson,J.A.; Winter,A.L.; Mahmud,S.M.; Sabaiduc,S.; Gubbay,J.B.; Charest,H.; Petric,M.; Fonseca,K.; VanCaeseele,P.; Kwindt,T.L.; Krajden,M.; Eshaghi,A.; Li,Y.; Rosenfeld,P.; Li,A.; Farrell,D.J.
A/Ontario/023/2013	EPI_ISL_152053	2013-01-24			Skowronski,D.M.; Janjua,N.Z.; De Serres,G.; Sabaiduc,S.; Eshaghi,A.; Dickinson,J.A.; Fonseca,K.; Winter,A.-L.; Gubbay,J.; Krajden,M.; Petric,M.; Charest,H.; Bastien,N.; Kwindt,T.L.; Mahmud,S.M.; Van Caeseele,P.; Li,Y.
A/Ontario/018/2013	EPI_ISL_152058	2013-01-18			Skowronski,D.M.; Janjua,N.Z.; De Serres,G.; Sabaiduc,S.; Eshaghi,A.; Dickinson,J.A.; Fonseca,K.; Winter,A.-L.; Gubbay,J.; Krajden,M.; Petric,M.; Charest,H.; Bastien,N.; Kwindt,T.L.; Mahmud,S.M.; Van Caeseele,P.; Li,Y.
A/Ontario/013/2013	EPI_ISL_152069	2013-01-15			Skowronski,D.M.; Janjua,N.Z.; De Serres,G.; Sabaiduc,S.; Eshaghi,A.; Dickinson,J.A.; Fonseca,K.; Winter,A.-L.; Gubbay,J.; Krajden,M.; Petric,M.; Charest,H.; Bastien,N.; Kwindt,T.L.; Mahmud,S.M.; Van Caeseele,P.; Li,Y.
A/New Brunswick/RV2424/2013	EPI_ISL_156767	2013-11-09	National Microbiology Laboratory, Public Health Agency of Canada (PHAC)	Centers for Disease Control and Prevention
A/Ontario/RV2944/2012	EPI_ISL_132675	2012-11-05	National Microbiology Laboratory, Public Health Agency of Canada (PHAC)	Centers for Disease Control and Prevention
A/Ontario/001/2013	EPI_ISL_134679	2013-01-02			Skowronski,D.M.; Janjua,N.Z.; Serres,D.E.; Dickinson,J.A.; Winter,A.L.; Mahmud,S.M.; Sabaiduc,S.; Gubbay,J.B.; Charest,H.; Petric,M.; Fonseca,K.; VanCaeseele,P.; Kwindt,T.L.; Krajden,M.; Eshaghi,A.; Li,Y.; Rosenfeld,P.; Li,A.; Farrell,D.J.
A/Ontario/002/2013	EPI_ISL_134680	2013-01-02			Skowronski,D.M.; Janjua,N.Z.; Serres,D.E.; Dickinson,J.A.; Winter,A.L.; Mahmud,S.M.; Sabaiduc,S.; Gubbay,J.B.; Charest,H.; Petric,M.; Fonseca,K.; VanCaeseele,P.; Kwindt,T.L.; Krajden,M.; Eshaghi,A.; Li,Y.; Rosenfeld,P.; Li,A.; Farrell,D.J.
A/Ontario/007/2013	EPI_ISL_134685	2013-01-02			Skowronski,D.M.; Janjua,N.Z.; Serres,D.E.; Dickinson,J.A.; Winter,A.L.; Mahmud,S.M.; Sabaiduc,S.; Gubbay,J.B.; Charest,H.; Petric,M.; Fonseca,K.; VanCaeseele,P.; Kwindt,T.L.; Krajden,M.; Eshaghi,A.; Li,Y.; Rosenfeld,P.; Li,A.; Farrell,D.J.
A/Quebec/13/2013	EPI_ISL_150500	2013-01-22			Skowronski,D.M.; Janjua,N.Z.; De Serres,G.; Sabaiduc,S.; Eshaghi,A.; Dickinson,J.A.; Fonseca,K.; Winter,A.-L.; Gubbay,J.; Krajden,M.; Petric,M.; Charest,H.; Bastien,N.; Kwindt,T.L.; Mahmud,S.M.; Van Caeseele,P.; Li,Y.
A/Quebec/27/2013	EPI_ISL_150509	2013-03-07			Skowronski,D.M.; Janjua,N.Z.; De Serres,G.; Sabaiduc,S.; Eshaghi,A.; Dickinson,J.A.; Fonseca,K.; Winter,A.-L.; Gubbay,J.; Krajden,M.; Petric,M.; Charest,H.; Bastien,N.; Kwindt,T.L.; Mahmud,S.M.; Van Caeseele,P.; Li,Y.
A/Quebec/28/2013	EPI_ISL_150510	2013-03-09			Skowronski,D.M.; Janjua,N.Z.; De Serres,G.; Sabaiduc,S.; Eshaghi,A.; Dickinson,J.A.; Fonseca,K.; Winter,A.-L.; Gubbay,J.; Krajden,M.; Petric,M.; Charest,H.; Bastien,N.; Kwindt,T.L.; Mahmud,S.M.; Van Caeseele,P.; Li,Y.
A/Ontario/028/2013	EPI_ISL_152052	2013-01-29			Skowronski,D.M.; Janjua,N.Z.; De Serres,G.; Sabaiduc,S.; Eshaghi,A.; Dickinson,J.A.; Fonseca,K.; Winter,A.-L.; Gubbay,J.; Krajden,M.; Petric,M.; Charest,H.; Bastien,N.; Kwindt,T.L.; Mahmud,S.M.; Van Caeseele,P.; Li,Y.
A/Ontario/036/2013	EPI_ISL_152060	2013-02-11			Skowronski,D.M.; Janjua,N.Z.; De Serres,G.; Sabaiduc,S.; Eshaghi,A.; Dickinson,J.A.; Fonseca,K.; Winter,A.-L.; Gubbay,J.; Krajden,M.; Petric,M.; Charest,H.; Bastien,N.; Kwindt,T.L.; Mahmud,S.M.; Van Caeseele,P.; Li,Y.
A/Ontario/016/2013	EPI_ISL_152068	2013-01-17			Skowronski,D.M.; Janjua,N.Z.; De Serres,G.; Sabaiduc,S.; Eshaghi,A.; Dickinson,J.A.; Fonseca,K.; Winter,A.-L.; Gubbay,J.; Krajden,M.; Petric,M.; Charest,H.; Bastien,N.; Kwindt,T.L.; Mahmud,S.M.; Van Caeseele,P.; Li,Y.
A/Ontario/025/2013	EPI_ISL_152072	2013-01-28			Skowronski,D.M.; Janjua,N.Z.; De Serres,G.; Sabaiduc,S.; Eshaghi,A.; Dickinson,J.A.; Fonseca,K.; Winter,A.-L.; Gubbay,J.; Krajden,M.; Petric,M.; Charest,H.; Bastien,N.; Kwindt,T.L.; Mahmud,S.M.; Van Caeseele,P.; Li,Y.
A/Ontario/RV3531/2014	EPI_ISL_172765	2014-11-03	National Microbiology Laboratory, Public Health Agency of Canada (PHAC)	Centers for Disease Control and Prevention
A/Ontario/RV2818/2012	EPI_ISL_128991	2012-07-08	National Microbiology Laboratory, Public Health Agency of Canada (PHAC)	Centers for Disease Control and Prevention
A/British Columbia/19/2015	EPI_ISL_217247	2015-01-12			Skowronski,D.M.; Chambers,C.; Sabaiduc,S.; De Serres,G.; Winter,A.-L.; Dickinson,J.A.; Gubbay,J.; Drews,S.J.; Martineau,C.; Krajden,M.; Eshaghi,A.; Kwindt,T.L.; Bastien,N.; Li,Y.
A/Ontario/RV1131/2014	EPI_ISL_160176	2014-02-08	National Microbiology Laboratory, Public Health Agency of Canada (PHAC)	Centers for Disease Control and Prevention
A/Alberta/RV1503/2014	EPI_ISL_160202	2014-02-18	National Microbiology Laboratory, Public Health Agency of Canada (PHAC)	Centers for Disease Control and Prevention
A/Ontario/RV2071/2014	EPI_ISL_164927	2014-03-23	National Microbiology Laboratory, Public Health Agency of Canada (PHAC)	Centers for Disease Control and Prevention
A/Ontario/RV2051/2014	EPI_ISL_164954	2014-03-27	National Microbiology Laboratory, Public Health Agency of Canada (PHAC)	Centers for Disease Control and Prevention
A/Ontario/RV3609/2014	EPI_ISL_172768	2014-12-18	National Microbiology Laboratory, Public Health Agency of Canada (PHAC)	Centers for Disease Control and Prevention
A/Quebec/RV1116/2016	EPI_ISL_223178	2016-02-28	National Microbiology Laboratory, Public Health Agency of Canada (PHAC)	Centers for Disease Control and Prevention
A/Ontario/144/2016	EPI_ISL_272220	2016-03-08			Skowronski,D.M.; Chambers,C.; Sabaiduc,S.; De Serres,G.; Winter,A.-L.; Dickinson,J.A.; Gubbay,J.B.; Drews,S.J.; Charest,H.; Bastien,N.; Li,Y.; Krajden,M.
A/Quebec/65/2016	EPI_ISL_272224	2016-02-28			Skowronski,D.M.; Chambers,C.; Sabaiduc,S.; De Serres,G.; Winter,A.-L.; Dickinson,J.A.; Gubbay,J.B.; Drews,S.J.; Charest,H.; Bastien,N.; Li,Y.; Krajden,M.
A/Ontario/RV1821/2014	EPI_ISL_163465	2014-04-08	National Microbiology Laboratory, Public Health Agency of Canada (PHAC)	Centers for Disease Control and Prevention
A/Alberta/RV3102/2016	EPI_ISL_239639	2016-09-28	National Microbiology Laboratory, Public Health Agency of Canada (PHAC)	Centers for Disease Control and Prevention
A/Alberta/RV3100/2016	EPI_ISL_244885	2016-09-27	National Microbiology Laboratory, Public Health Agency of Canada (PHAC)	Centers for Disease Control and Prevention
A/Alberta/RV3112/2016	EPI_ISL_244886	2016-10-04	National Microbiology Laboratory, Public Health Agency of Canada (PHAC)	Centers for Disease Control and Prevention
A/Alberta/RV3113/2016	EPI_ISL_244887	2016-10-04	National Microbiology Laboratory, Public Health Agency of Canada (PHAC)	Centers for Disease Control and Prevention
A/Alberta/RV3130/2016	EPI_ISL_244888	2016-10-02	National Microbiology Laboratory, Public Health Agency of Canada (PHAC)	Centers for Disease Control and Prevention
A/British Columbia/85/2016	EPI_ISL_272210	2016-03-07			Skowronski,D.M.; Chambers,C.; Sabaiduc,S.; De Serres,G.; Winter,A.-L.; Dickinson,J.A.; Gubbay,J.B.; Drews,S.J.; Charest,H.; Bastien,N.; Li,Y.; Krajden,M.
A/British Columbia/RV3154/2016	EPI_ISL_239641	2016-10-17	National Microbiology Laboratory, Public Health Agency of Canada (PHAC)	Centers for Disease Control and Prevention
A/Ontario/RV3123/2016	EPI_ISL_239669	2016-09-16	National Microbiology Laboratory, Public Health Agency of Canada (PHAC)	Centers for Disease Control and Prevention
A/Quebec/63/2014	EPI_ISL_174732	2014-12-14			Skowronski,D.; Chambers,C.; Sabaiduc,S.; De Serres,G.; Dickinson,J.; Winter,A.; Drews,S.; Fonseca,K.; Charest,H.; Gubbay,J.; Petric,M.; Krajden,M.; Kwindt,T.; Martineau,C.; Eshaghi,A.; Bastien,N.; Li,Y.; Skowronski,D.M.; Dickinson,J.A.; Winter,A.-L.; Gubbay,J.B.; Kwindt,T.L.
A/Ontario/RV2416/2015	EPI_ISL_211689	2015-10-29	National Microbiology Laboratory, Public Health Agency of Canada (PHAC)	Centers for Disease Control and Prevention
A/Alberta/RV2419/2015	EPI_ISL_208623	2015-11-11	National Microbiology Laboratory, Public Health Agency of Canada (PHAC)	Centers for Disease Control and Prevention
A/Alberta/RV2420/2015	EPI_ISL_208635	2015-11-11	National Microbiology Laboratory, Public Health Agency of Canada (PHAC)	Centers for Disease Control and Prevention
A/Alberta/RV2406/2015	EPI_ISL_208633	2015-10-31	National Microbiology Laboratory, Public Health Agency of Canada (PHAC)	Centers for Disease Control and Prevention
A/British Columbia/143/2016	EPI_ISL_254961	2016-12-20			Skowronski,D.M.; Chambers,C.; Sabaiduc,S.; Dickinson,J.A.; Winter,A.L.; De Serres,G.; Drews,S.J.; Jassem,A.; Gubbay,J.B.; Charest,H.; Balshaw,R.; Bastien,N.; Li,Y.; Krajden,M.; Winter,A.-L.
A/Quebec/138/2014	EPI_ISL_217347	2014-11-20			Skowronski,D.M.; Chambers,C.; Sabaiduc,S.; De Serres,G.; Winter,A.-L.; Dickinson,J.A.; Gubbay,J.; Drews,S.J.; Martineau,C.; Krajden,M.; Eshaghi,A.; Kwindt,T.L.; Bastien,N.; Li,Y.
A/British Columbia/51/2015	EPI_ISL_217231	2015-03-04			Skowronski,D.M.; Chambers,C.; Sabaiduc,S.; De Serres,G.; Winter,A.-L.; Dickinson,J.A.; Gubbay,J.; Drews,S.J.; Martineau,C.; Krajden,M.; Eshaghi,A.; Kwindt,T.L.; Bastien,N.; Li,Y.
A/British Columbia/RV2358/2015	EPI_ISL_202413	2015-09-14	National Microbiology Laboratory, Public Health Agency of Canada (PHAC)	Centers for Disease Control and Prevention
A/Alberta/RV2405/2015	EPI_ISL_208620	2015-10-26	National Microbiology Laboratory, Public Health Agency of Canada (PHAC)	Centers for Disease Control and Prevention
A/British Columbia/027/2017	EPI_ISL_254991	2017-01-10			Skowronski,D.M.; Chambers,C.; Sabaiduc,S.; Dickinson,J.A.; Winter,A.L.; De Serres,G.; Drews,S.J.; Jassem,A.; Gubbay,J.B.; Charest,H.; Balshaw,R.; Bastien,N.; Li,Y.; Krajden,M.; Winter,A.-L.
A/British Columbia/033/2017	EPI_ISL_254992	2017-01-10			Skowronski,D.M.; Chambers,C.; Sabaiduc,S.; Dickinson,J.A.; Winter,A.L.; De Serres,G.; Drews,S.J.; Jassem,A.; Gubbay,J.B.; Charest,H.; Balshaw,R.; Bastien,N.; Li,Y.; Krajden,M.; Winter,A.-L.
A/British Columbia/036/2017	EPI_ISL_254993	2017-01-11			Skowronski,D.M.; Chambers,C.; Sabaiduc,S.; Dickinson,J.A.; Winter,A.L.; De Serres,G.; Drews,S.J.; Jassem,A.; Gubbay,J.B.; Charest,H.; Balshaw,R.; Bastien,N.; Li,Y.; Krajden,M.; Winter,A.-L.
A/British Columbia/041/2017	EPI_ISL_254994	2017-01-11			Skowronski,D.M.; Chambers,C.; Sabaiduc,S.; Dickinson,J.A.; Winter,A.L.; De Serres,G.; Drews,S.J.; Jassem,A.; Gubbay,J.B.; Charest,H.; Balshaw,R.; Bastien,N.; Li,Y.; Krajden,M.; Winter,A.-L.
A/British Columbia/001/2017	EPI_ISL_254989	2017-01-03			Skowronski,D.M.; Chambers,C.; Sabaiduc,S.; Dickinson,J.A.; Winter,A.L.; De Serres,G.; Drews,S.J.; Jassem,A.; Gubbay,J.B.; Charest,H.; Balshaw,R.; Bastien,N.; Li,Y.; Krajden,M.; Winter,A.-L.
A/British Columbia/002/2017	EPI_ISL_254990	2017-01-03			Skowronski,D.M.; Chambers,C.; Sabaiduc,S.; Dickinson,J.A.; Winter,A.L.; De Serres,G.; Drews,S.J.; Jassem,A.; Gubbay,J.B.; Charest,H.; Balshaw,R.; Bastien,N.; Li,Y.; Krajden,M.; Winter,A.-L.
A/Quebec/41/2014	EPI_ISL_217352	2014-12-04			Skowronski,D.M.; Chambers,C.; Sabaiduc,S.; De Serres,G.; Winter,A.-L.; Dickinson,J.A.; Gubbay,J.; Drews,S.J.; Martineau,C.; Krajden,M.; Eshaghi,A.; Kwindt,T.L.; Bastien,N.; Li,Y.
A/Alberta/RV2481/2015	EPI_ISL_207998	2015-11-26	National Microbiology Laboratory, Public Health Agency of Canada (PHAC)	Centers for Disease Control and Prevention
A/Alberta/RV2404/2015	EPI_ISL_208592	2015-10-22	National Microbiology Laboratory, Public Health Agency of Canada (PHAC)	Centers for Disease Control and Prevention
A/Quebec/76/2014	EPI_ISL_174739	2014-12-17			Skowronski,D.; Chambers,C.; Sabaiduc,S.; De Serres,G.; Dickinson,J.; Winter,A.; Drews,S.; Fonseca,K.; Charest,H.; Gubbay,J.; Petric,M.; Krajden,M.; Kwindt,T.; Martineau,C.; Eshaghi,A.; Bastien,N.; Li,Y.; Skowronski,D.M.; Dickinson,J.A.; Winter,A.-L.; Gubbay,J.B.; Kwindt,T.L.
A/Quebec/59/2014	EPI_ISL_174729	2014-12-10			Skowronski,D.; Chambers,C.; Sabaiduc,S.; De Serres,G.; Dickinson,J.; Winter,A.; Drews,S.; Fonseca,K.; Charest,H.; Gubbay,J.; Petric,M.; Krajden,M.; Kwindt,T.; Martineau,C.; Eshaghi,A.; Bastien,N.; Li,Y.; Skowronski,D.M.; Dickinson,J.A.; Winter,A.-L.; Gubbay,J.B.; Kwindt,T.L.
A/Ontario/69/2014	EPI_ISL_174710	2014-12-27			Skowronski,D.; Chambers,C.; Sabaiduc,S.; De Serres,G.; Dickinson,J.; Winter,A.; Drews,S.; Fonseca,K.; Charest,H.; Gubbay,J.; Petric,M.; Krajden,M.; Kwindt,T.; Martineau,C.; Eshaghi,A.; Bastien,N.; Li,Y.; Skowronski,D.M.; Dickinson,J.A.; Winter,A.-L.; Gubbay,J.B.; Kwindt,T.L.
A/Ontario/68/2014	EPI_ISL_174709	2014-12-29			Skowronski,D.; Chambers,C.; Sabaiduc,S.; De Serres,G.; Dickinson,J.; Winter,A.; Drews,S.; Fonseca,K.; Charest,H.; Gubbay,J.; Petric,M.; Krajden,M.; Kwindt,T.; Martineau,C.; Eshaghi,A.; Bastien,N.; Li,Y.; Skowronski,D.M.; Dickinson,J.A.; Winter,A.-L.; Gubbay,J.B.; Kwindt,T.L.
A/Ontario/66/2014	EPI_ISL_174707	2014-12-23			Skowronski,D.; Chambers,C.; Sabaiduc,S.; De Serres,G.; Dickinson,J.; Winter,A.; Drews,S.; Fonseca,K.; Charest,H.; Gubbay,J.; Petric,M.; Krajden,M.; Kwindt,T.; Martineau,C.; Eshaghi,A.; Bastien,N.; Li,Y.; Skowronski,D.M.; Dickinson,J.A.; Winter,A.-L.; Gubbay,J.B.; Kwindt,T.L.
A/Ontario/55/2014	EPI_ISL_174693	2014-12-08			Skowronski,D.; Chambers,C.; Sabaiduc,S.; De Serres,G.; Dickinson,J.; Winter,A.; Drews,S.; Fonseca,K.; Charest,H.; Gubbay,J.; Petric,M.; Krajden,M.; Kwindt,T.; Martineau,C.; Eshaghi,A.; Bastien,N.; Li,Y.; Skowronski,D.M.; Dickinson,J.A.; Winter,A.-L.; Gubbay,J.B.; Kwindt,T.L.
A/Ontario/56/2014	EPI_ISL_174692	2014-12-09			Skowronski,D.; Chambers,C.; Sabaiduc,S.; De Serres,G.; Dickinson,J.; Winter,A.; Drews,S.; Fonseca,K.; Charest,H.; Gubbay,J.; Petric,M.; Krajden,M.; Kwindt,T.; Martineau,C.; Eshaghi,A.; Bastien,N.; Li,Y.; Skowronski,D.M.; Dickinson,J.A.; Winter,A.-L.; Gubbay,J.B.; Kwindt,T.L.
A/Alberta/RV2302/2013	EPI_ISL_153530	2013-10-09	National Microbiology Laboratory, Public Health Agency of Canada (PHAC)	Centers for Disease Control and Prevention
A/British Columbia/29/2015	EPI_ISL_217223	2015-01-13			Skowronski,D.M.; Chambers,C.; Sabaiduc,S.; De Serres,G.; Winter,A.-L.; Dickinson,J.A.; Gubbay,J.; Drews,S.J.; Martineau,C.; Krajden,M.; Eshaghi,A.; Kwindt,T.L.; Bastien,N.; Li,Y.
A/British Columbia/33/2015	EPI_ISL_217224	2015-01-15			Skowronski,D.M.; Chambers,C.; Sabaiduc,S.; De Serres,G.; Winter,A.-L.; Dickinson,J.A.; Gubbay,J.; Drews,S.J.; Martineau,C.; Krajden,M.; Eshaghi,A.; Kwindt,T.L.; Bastien,N.; Li,Y.
A/Ontario/RV2433/2015	EPI_ISL_207999	2015-11-16	National Microbiology Laboratory, Public Health Agency of Canada (PHAC)	Centers for Disease Control and Prevention
A/Ontario/196/2016	EPI_ISL_272221	2016-03-14			Skowronski,D.M.; Chambers,C.; Sabaiduc,S.; De Serres,G.; Winter,A.-L.; Dickinson,J.A.; Gubbay,J.B.; Drews,S.J.; Charest,H.; Bastien,N.; Li,Y.; Krajden,M.
A/Ontario/RV3606/2014	EPI_ISL_171398	2014-12-07	National Microbiology Laboratory, Public Health Agency of Canada (PHAC)	Centers for Disease Control and Prevention
A/Ontario/57/2014	EPI_ISL_174691	2014-12-05			Skowronski,D.; Chambers,C.; Sabaiduc,S.; De Serres,G.; Dickinson,J.; Winter,A.; Drews,S.; Fonseca,K.; Charest,H.; Gubbay,J.; Petric,M.; Krajden,M.; Kwindt,T.; Martineau,C.; Eshaghi,A.; Bastien,N.; Li,Y.; Skowronski,D.M.; Dickinson,J.A.; Winter,A.-L.; Gubbay,J.B.; Kwindt,T.L.
A/Ontario/53/2014	EPI_ISL_174695	2014-12-10			Skowronski,D.; Chambers,C.; Sabaiduc,S.; De Serres,G.; Dickinson,J.; Winter,A.; Drews,S.; Fonseca,K.; Charest,H.; Gubbay,J.; Petric,M.; Krajden,M.; Kwindt,T.; Martineau,C.; Eshaghi,A.; Bastien,N.; Li,Y.; Skowronski,D.M.; Dickinson,J.A.; Winter,A.-L.; Gubbay,J.B.; Kwindt,T.L.
A/Ontario/51/2014	EPI_ISL_174697	2014-12-10			Skowronski,D.; Chambers,C.; Sabaiduc,S.; De Serres,G.; Dickinson,J.; Winter,A.; Drews,S.; Fonseca,K.; Charest,H.; Gubbay,J.; Petric,M.; Krajden,M.; Kwindt,T.; Martineau,C.; Eshaghi,A.; Bastien,N.; Li,Y.; Skowronski,D.M.; Dickinson,J.A.; Winter,A.-L.; Gubbay,J.B.; Kwindt,T.L.
A/Ontario/42/2014	EPI_ISL_174703	2014-12-18			Skowronski,D.; Chambers,C.; Sabaiduc,S.; De Serres,G.; Dickinson,J.; Winter,A.; Drews,S.; Fonseca,K.; Charest,H.; Gubbay,J.; Petric,M.; Krajden,M.; Kwindt,T.; Martineau,C.; Eshaghi,A.; Bastien,N.; Li,Y.; Skowronski,D.M.; Dickinson,J.A.; Winter,A.-L.; Gubbay,J.B.; Kwindt,T.L.
A/Quebec/36/2014	EPI_ISL_174718	2014-11-20			Skowronski,D.; Chambers,C.; Sabaiduc,S.; De Serres,G.; Dickinson,J.; Winter,A.; Drews,S.; Fonseca,K.; Charest,H.; Gubbay,J.; Petric,M.; Krajden,M.; Kwindt,T.; Martineau,C.; Eshaghi,A.; Bastien,N.; Li,Y.; Skowronski,D.M.; Dickinson,J.A.; Winter,A.-L.; Gubbay,J.B.; Kwindt,T.L.
A/Quebec/45/2014	EPI_ISL_174721	2014-12-08			Skowronski,D.; Chambers,C.; Sabaiduc,S.; De Serres,G.; Dickinson,J.; Winter,A.; Drews,S.; Fonseca,K.; Charest,H.; Gubbay,J.; Petric,M.; Krajden,M.; Kwindt,T.; Martineau,C.; Eshaghi,A.; Bastien,N.; Li,Y.; Skowronski,D.M.; Dickinson,J.A.; Winter,A.-L.; Gubbay,J.B.; Kwindt,T.L.
A/Quebec/50/2014	EPI_ISL_174722	2014-12-09			Skowronski,D.; Chambers,C.; Sabaiduc,S.; De Serres,G.; Dickinson,J.; Winter,A.; Drews,S.; Fonseca,K.; Charest,H.; Gubbay,J.; Petric,M.; Krajden,M.; Kwindt,T.; Martineau,C.; Eshaghi,A.; Bastien,N.; Li,Y.; Skowronski,D.M.; Dickinson,J.A.; Winter,A.-L.; Gubbay,J.B.; Kwindt,T.L.
A/Quebec/53/2014	EPI_ISL_174723	2014-12-10			Skowronski,D.; Chambers,C.; Sabaiduc,S.; De Serres,G.; Dickinson,J.; Winter,A.; Drews,S.; Fonseca,K.; Charest,H.; Gubbay,J.; Petric,M.; Krajden,M.; Kwindt,T.; Martineau,C.; Eshaghi,A.; Bastien,N.; Li,Y.; Skowronski,D.M.; Dickinson,J.A.; Winter,A.-L.; Gubbay,J.B.; Kwindt,T.L.
A/Quebec/65/2014	EPI_ISL_174734	2014-12-12			Skowronski,D.; Chambers,C.; Sabaiduc,S.; De Serres,G.; Dickinson,J.; Winter,A.; Drews,S.; Fonseca,K.; Charest,H.; Gubbay,J.; Petric,M.; Krajden,M.; Kwindt,T.; Martineau,C.; Eshaghi,A.; Bastien,N.; Li,Y.; Skowronski,D.M.; Dickinson,J.A.; Winter,A.-L.; Gubbay,J.B.; Kwindt,T.L.
A/Quebec/66/2014	EPI_ISL_174735	2014-12-12			Skowronski,D.; Chambers,C.; Sabaiduc,S.; De Serres,G.; Dickinson,J.; Winter,A.; Drews,S.; Fonseca,K.; Charest,H.; Gubbay,J.; Petric,M.; Krajden,M.; Kwindt,T.; Martineau,C.; Eshaghi,A.; Bastien,N.; Li,Y.; Skowronski,D.M.; Dickinson,J.A.; Winter,A.-L.; Gubbay,J.B.; Kwindt,T.L.
A/Quebec/71/2014	EPI_ISL_174737	2014-12-13			Skowronski,D.; Chambers,C.; Sabaiduc,S.; De Serres,G.; Dickinson,J.; Winter,A.; Drews,S.; Fonseca,K.; Charest,H.; Gubbay,J.; Petric,M.; Krajden,M.; Kwindt,T.; Martineau,C.; Eshaghi,A.; Bastien,N.; Li,Y.; Skowronski,D.M.; Dickinson,J.A.; Winter,A.-L.; Gubbay,J.B.; Kwindt,T.L.
A/Quebec/86/2014	EPI_ISL_174748	2014-12-17			Skowronski,D.; Chambers,C.; Sabaiduc,S.; De Serres,G.; Dickinson,J.; Winter,A.; Drews,S.; Fonseca,K.; Charest,H.; Gubbay,J.; Petric,M.; Krajden,M.; Kwindt,T.; Martineau,C.; Eshaghi,A.; Bastien,N.; Li,Y.; Skowronski,D.M.; Dickinson,J.A.; Winter,A.-L.; Gubbay,J.B.; Kwindt,T.L.
A/Quebec/113/2014	EPI_ISL_174762	2014-12-24			Skowronski,D.; Chambers,C.; Sabaiduc,S.; De Serres,G.; Dickinson,J.; Winter,A.; Drews,S.; Fonseca,K.; Charest,H.; Gubbay,J.; Petric,M.; Krajden,M.; Kwindt,T.; Martineau,C.; Eshaghi,A.; Bastien,N.; Li,Y.; Skowronski,D.M.; Dickinson,J.A.; Winter,A.-L.; Gubbay,J.B.; Kwindt,T.L.
A/British Columbia/89/2014	EPI_ISL_174788	2014-12-17			Skowronski,D.; Chambers,C.; Sabaiduc,S.; De Serres,G.; Dickinson,J.; Winter,A.; Drews,S.; Fonseca,K.; Charest,H.; Gubbay,J.; Petric,M.; Krajden,M.; Kwindt,T.; Martineau,C.; Eshaghi,A.; Bastien,N.; Li,Y.; Skowronski,D.M.; Dickinson,J.A.; Winter,A.-L.; Gubbay,J.B.; Kwindt,T.L.
A/British Columbia/94/2014	EPI_ISL_174793	2014-12-24			Skowronski,D.; Chambers,C.; Sabaiduc,S.; De Serres,G.; Dickinson,J.; Winter,A.; Drews,S.; Fonseca,K.; Charest,H.; Gubbay,J.; Petric,M.; Krajden,M.; Kwindt,T.; Martineau,C.; Eshaghi,A.; Bastien,N.; Li,Y.; Skowronski,D.M.; Dickinson,J.A.; Winter,A.-L.; Gubbay,J.B.; Kwindt,T.L.
A/British Columbia/99/2014	EPI_ISL_174798	2014-12-30			Skowronski,D.; Chambers,C.; Sabaiduc,S.; De Serres,G.; Dickinson,J.; Winter,A.; Drews,S.; Fonseca,K.; Charest,H.; Gubbay,J.; Petric,M.; Krajden,M.; Kwindt,T.; Martineau,C.; Eshaghi,A.; Bastien,N.; Li,Y.; Skowronski,D.M.; Dickinson,J.A.; Winter,A.-L.; Gubbay,J.B.; Kwindt,T.L.
A/British Columbia/07/2015	EPI_ISL_174805	2015-01-06			Skowronski,D.; Chambers,C.; Sabaiduc,S.; De Serres,G.; Dickinson,J.; Winter,A.; Drews,S.; Fonseca,K.; Charest,H.; Gubbay,J.; Petric,M.; Krajden,M.; Kwindt,T.; Martineau,C.; Eshaghi,A.; Bastien,N.; Li,Y.; Skowronski,D.M.; Dickinson,J.A.; Winter,A.-L.; Gubbay,J.B.; Kwindt,T.L.
A/British Columbia/08/2015	EPI_ISL_174806	2015-01-04			Skowronski,D.; Chambers,C.; Sabaiduc,S.; De Serres,G.; Dickinson,J.; Winter,A.; Drews,S.; Fonseca,K.; Charest,H.; Gubbay,J.; Petric,M.; Krajden,M.; Kwindt,T.; Martineau,C.; Eshaghi,A.; Bastien,N.; Li,Y.; Skowronski,D.M.; Dickinson,J.A.; Winter,A.-L.; Gubbay,J.B.; Kwindt,T.L.
A/British Columbia/22/2015	EPI_ISL_217227	2015-01-14			Skowronski,D.M.; Chambers,C.; Sabaiduc,S.; De Serres,G.; Winter,A.-L.; Dickinson,J.A.; Gubbay,J.; Drews,S.J.; Martineau,C.; Krajden,M.; Eshaghi,A.; Kwindt,T.L.; Bastien,N.; Li,Y.
A/British Columbia/52/2015	EPI_ISL_217228	2015-03-09			Skowronski,D.M.; Chambers,C.; Sabaiduc,S.; De Serres,G.; Winter,A.-L.; Dickinson,J.A.; Gubbay,J.; Drews,S.J.; Martineau,C.; Krajden,M.; Eshaghi,A.; Kwindt,T.L.; Bastien,N.; Li,Y.
A/Quebec/69/2014	EPI_ISL_217353	2014-12-14			Skowronski,D.M.; Chambers,C.; Sabaiduc,S.; De Serres,G.; Winter,A.-L.; Dickinson,J.A.; Gubbay,J.; Drews,S.J.; Martineau,C.; Krajden,M.; Eshaghi,A.; Kwindt,T.L.; Bastien,N.; Li,Y.
A/Quebec/47/2014	EPI_ISL_217354	2014-12-08			Skowronski,D.M.; Chambers,C.; Sabaiduc,S.; De Serres,G.; Winter,A.-L.; Dickinson,J.A.; Gubbay,J.; Drews,S.J.; Martineau,C.; Krajden,M.; Eshaghi,A.; Kwindt,T.L.; Bastien,N.; Li,Y.
A/Ontario/023/2017	EPI_ISL_255063	2017-01-12			Skowronski,D.M.; Chambers,C.; Sabaiduc,S.; Dickinson,J.A.; Winter,A.L.; De Serres,G.; Drews,S.J.; Jassem,A.; Gubbay,J.B.; Charest,H.; Balshaw,R.; Bastien,N.; Li,Y.; Krajden,M.; Winter,A.-L.
A/Manitoba/RV3116/2016	EPI_ISL_239567	2016-10-13	National Microbiology Laboratory, Public Health Agency of Canada (PHAC)	Centers for Disease Control and Prevention
A/British Columbia/44/2015	EPI_ISL_217225	2015-01-29			Skowronski,D.M.; Chambers,C.; Sabaiduc,S.; De Serres,G.; Winter,A.-L.; Dickinson,J.A.; Gubbay,J.; Drews,S.J.; Martineau,C.; Krajden,M.; Eshaghi,A.; Kwindt,T.L.; Bastien,N.; Li,Y.
A/British Columbia/18/2015	EPI_ISL_217216	2015-01-12			Skowronski,D.M.; Chambers,C.; Sabaiduc,S.; De Serres,G.; Winter,A.-L.; Dickinson,J.A.; Gubbay,J.; Drews,S.J.; Martineau,C.; Krajden,M.; Eshaghi,A.; Kwindt,T.L.; Bastien,N.; Li,Y.
A/Alberta/RV2375/2015	EPI_ISL_202811	2015-09-25	National Microbiology Laboratory, Public Health Agency of Canada (PHAC)	Centers for Disease Control and Prevention
A/Alberta/RV2372/2015	EPI_ISL_202809	2015-09-29	National Microbiology Laboratory, Public Health Agency of Canada (PHAC)	Centers for Disease Control and Prevention
A/Alberta/206/2016	EPI_ISL_254878	2016-12-12			Skowronski,D.M.; Chambers,C.; Sabaiduc,S.; Dickinson,J.A.; Winter,A.L.; De Serres,G.; Drews,S.J.; Jassem,A.; Gubbay,J.B.; Charest,H.; Balshaw,R.; Bastien,N.; Li,Y.; Krajden,M.; Winter,A.-L.
A/Quebec/34/2015	EPI_ISL_217346	2015-02-16			Skowronski,D.M.; Chambers,C.; Sabaiduc,S.; De Serres,G.; Winter,A.-L.; Dickinson,J.A.; Gubbay,J.; Drews,S.J.; Martineau,C.; Krajden,M.; Eshaghi,A.; Kwindt,T.L.; Bastien,N.; Li,Y.
A/Ontario/RV0081/2016	EPI_ISL_214001	2015-12-11	National Microbiology Laboratory, Public Health Agency of Canada (PHAC)	Centers for Disease Control and Prevention
A/Quebec/95/2016	EPI_ISL_272225	2016-03-09			Skowronski,D.M.; Chambers,C.; Sabaiduc,S.; De Serres,G.; Winter,A.-L.; Dickinson,J.A.; Gubbay,J.B.; Drews,S.J.; Charest,H.; Bastien,N.; Li,Y.; Krajden,M.
A/Ontario/RV1200/2016	EPI_ISL_223362	2016-02-07	National Microbiology Laboratory, Public Health Agency of Canada (PHAC)	Centers for Disease Control and Prevention
A/Ontario/RV1170/2016	EPI_ISL_223175	2016-02-03	National Microbiology Laboratory, Public Health Agency of Canada (PHAC)	Centers for Disease Control and Prevention
A/Quebec/46/2014	EPI_ISL_217351	2014-12-09			Skowronski,D.M.; Chambers,C.; Sabaiduc,S.; De Serres,G.; Winter,A.-L.; Dickinson,J.A.; Gubbay,J.; Drews,S.J.; Martineau,C.; Krajden,M.; Eshaghi,A.; Kwindt,T.L.; Bastien,N.; Li,Y.
A/Quebec/19/2015	EPI_ISL_217350	2015-01-14			Skowronski,D.M.; Chambers,C.; Sabaiduc,S.; De Serres,G.; Winter,A.-L.; Dickinson,J.A.; Gubbay,J.; Drews,S.J.; Martineau,C.; Krajden,M.; Eshaghi,A.; Kwindt,T.L.; Bastien,N.; Li,Y.
A/Quebec/38/2015	EPI_ISL_217349	2015-02-25			Skowronski,D.M.; Chambers,C.; Sabaiduc,S.; De Serres,G.; Winter,A.-L.; Dickinson,J.A.; Gubbay,J.; Drews,S.J.; Martineau,C.; Krajden,M.; Eshaghi,A.; Kwindt,T.L.; Bastien,N.; Li,Y.
A/Quebec/12/2015	EPI_ISL_217348	2015-01-08			Skowronski,D.M.; Chambers,C.; Sabaiduc,S.; De Serres,G.; Winter,A.-L.; Dickinson,J.A.; Gubbay,J.; Drews,S.J.; Martineau,C.; Krajden,M.; Eshaghi,A.; Kwindt,T.L.; Bastien,N.; Li,Y.
A/Quebec/28/2015	EPI_ISL_217345	2015-01-20			Skowronski,D.M.; Chambers,C.; Sabaiduc,S.; De Serres,G.; Winter,A.-L.; Dickinson,J.A.; Gubbay,J.; Drews,S.J.; Martineau,C.; Krajden,M.; Eshaghi,A.; Kwindt,T.L.; Bastien,N.; Li,Y.
A/Quebec/25/2015	EPI_ISL_217344	2015-01-23			Skowronski,D.M.; Chambers,C.; Sabaiduc,S.; De Serres,G.; Winter,A.-L.; Dickinson,J.A.; Gubbay,J.; Drews,S.J.; Martineau,C.; Krajden,M.; Eshaghi,A.; Kwindt,T.L.; Bastien,N.; Li,Y.
A/Quebec/14/2015	EPI_ISL_217341	2015-01-09			Skowronski,D.M.; Chambers,C.; Sabaiduc,S.; De Serres,G.; Winter,A.-L.; Dickinson,J.A.; Gubbay,J.; Drews,S.J.; Martineau,C.; Krajden,M.; Eshaghi,A.; Kwindt,T.L.; Bastien,N.; Li,Y.
A/Quebec/137/2014	EPI_ISL_217343	2014-11-25			Skowronski,D.M.; Chambers,C.; Sabaiduc,S.; De Serres,G.; Winter,A.-L.; Dickinson,J.A.; Gubbay,J.; Drews,S.J.; Martineau,C.; Krajden,M.; Eshaghi,A.; Kwindt,T.L.; Bastien,N.; Li,Y.
A/Quebec/32/2015	EPI_ISL_217340	2015-02-09			Skowronski,D.M.; Chambers,C.; Sabaiduc,S.; De Serres,G.; Winter,A.-L.; Dickinson,J.A.; Gubbay,J.; Drews,S.J.; Martineau,C.; Krajden,M.; Eshaghi,A.; Kwindt,T.L.; Bastien,N.; Li,Y.
A/Quebec/29/2015	EPI_ISL_217339	2015-01-31			Skowronski,D.M.; Chambers,C.; Sabaiduc,S.; De Serres,G.; Winter,A.-L.; Dickinson,J.A.; Gubbay,J.; Drews,S.J.; Martineau,C.; Krajden,M.; Eshaghi,A.; Kwindt,T.L.; Bastien,N.; Li,Y.
A/Quebec/26/2015	EPI_ISL_217338	2015-01-27			Skowronski,D.M.; Chambers,C.; Sabaiduc,S.; De Serres,G.; Winter,A.-L.; Dickinson,J.A.; Gubbay,J.; Drews,S.J.; Martineau,C.; Krajden,M.; Eshaghi,A.; Kwindt,T.L.; Bastien,N.; Li,Y.
A/Quebec/10/2015	EPI_ISL_217337	2015-01-06			Skowronski,D.M.; Chambers,C.; Sabaiduc,S.; De Serres,G.; Winter,A.-L.; Dickinson,J.A.; Gubbay,J.; Drews,S.J.; Martineau,C.; Krajden,M.; Eshaghi,A.; Kwindt,T.L.; Bastien,N.; Li,Y.
A/British Columbia/21/2015	EPI_ISL_217233	2015-01-12			Skowronski,D.M.; Chambers,C.; Sabaiduc,S.; De Serres,G.; Winter,A.-L.; Dickinson,J.A.; Gubbay,J.; Drews,S.J.; Martineau,C.; Krajden,M.; Eshaghi,A.; Kwindt,T.L.; Bastien,N.; Li,Y.
A/British Columbia/20/2015	EPI_ISL_217232	2015-01-12			Skowronski,D.M.; Chambers,C.; Sabaiduc,S.; De Serres,G.; Winter,A.-L.; Dickinson,J.A.; Gubbay,J.; Drews,S.J.; Martineau,C.; Krajden,M.; Eshaghi,A.; Kwindt,T.L.; Bastien,N.; Li,Y.
A/British Columbia/37/2015	EPI_ISL_217230	2015-01-22			Skowronski,D.M.; Chambers,C.; Sabaiduc,S.; De Serres,G.; Winter,A.-L.; Dickinson,J.A.; Gubbay,J.; Drews,S.J.; Martineau,C.; Krajden,M.; Eshaghi,A.; Kwindt,T.L.; Bastien,N.; Li,Y.
A/British Columbia/28/2015	EPI_ISL_217229	2015-01-12			Skowronski,D.M.; Chambers,C.; Sabaiduc,S.; De Serres,G.; Winter,A.-L.; Dickinson,J.A.; Gubbay,J.; Drews,S.J.; Martineau,C.; Krajden,M.; Eshaghi,A.; Kwindt,T.L.; Bastien,N.; Li,Y.
A/British Columbia/47/2015	EPI_ISL_217226	2015-02-04			Skowronski,D.M.; Chambers,C.; Sabaiduc,S.; De Serres,G.; Winter,A.-L.; Dickinson,J.A.; Gubbay,J.; Drews,S.J.; Martineau,C.; Krajden,M.; Eshaghi,A.; Kwindt,T.L.; Bastien,N.; Li,Y.
A/British Columbia/17/2015	EPI_ISL_217222	2015-01-12			Skowronski,D.M.; Chambers,C.; Sabaiduc,S.; De Serres,G.; Winter,A.-L.; Dickinson,J.A.; Gubbay,J.; Drews,S.J.; Martineau,C.; Krajden,M.; Eshaghi,A.; Kwindt,T.L.; Bastien,N.; Li,Y.
A/British Columbia/15/2015	EPI_ISL_217221	2015-01-12			Skowronski,D.M.; Chambers,C.; Sabaiduc,S.; De Serres,G.; Winter,A.-L.; Dickinson,J.A.; Gubbay,J.; Drews,S.J.; Martineau,C.; Krajden,M.; Eshaghi,A.; Kwindt,T.L.; Bastien,N.; Li,Y.
A/British Columbia/16/2015	EPI_ISL_217220	2015-01-12			Skowronski,D.M.; Chambers,C.; Sabaiduc,S.; De Serres,G.; Winter,A.-L.; Dickinson,J.A.; Gubbay,J.; Drews,S.J.; Martineau,C.; Krajden,M.; Eshaghi,A.; Kwindt,T.L.; Bastien,N.; Li,Y.
A/British Columbia/46/2015	EPI_ISL_217219	2015-02-10			Skowronski,D.M.; Chambers,C.; Sabaiduc,S.; De Serres,G.; Winter,A.-L.; Dickinson,J.A.; Gubbay,J.; Drews,S.J.; Martineau,C.; Krajden,M.; Eshaghi,A.; Kwindt,T.L.; Bastien,N.; Li,Y.
A/British Columbia/40/2015	EPI_ISL_217218	2015-01-26			Skowronski,D.M.; Chambers,C.; Sabaiduc,S.; De Serres,G.; Winter,A.-L.; Dickinson,J.A.; Gubbay,J.; Drews,S.J.; Martineau,C.; Krajden,M.; Eshaghi,A.; Kwindt,T.L.; Bastien,N.; Li,Y.
A/British Columbia/45/2015	EPI_ISL_217215	2015-02-02			Skowronski,D.M.; Chambers,C.; Sabaiduc,S.; De Serres,G.; Winter,A.-L.; Dickinson,J.A.; Gubbay,J.; Drews,S.J.; Martineau,C.; Krajden,M.; Eshaghi,A.; Kwindt,T.L.; Bastien,N.; Li,Y.
A/British Columbia/14/2015	EPI_ISL_217214	2015-01-08			Skowronski,D.M.; Chambers,C.; Sabaiduc,S.; De Serres,G.; Winter,A.-L.; Dickinson,J.A.; Gubbay,J.; Drews,S.J.; Martineau,C.; Krajden,M.; Eshaghi,A.; Kwindt,T.L.; Bastien,N.; Li,Y.
A/British Columbia/39/2015	EPI_ISL_217213	2015-01-26			Skowronski,D.M.; Chambers,C.; Sabaiduc,S.; De Serres,G.; Winter,A.-L.; Dickinson,J.A.; Gubbay,J.; Drews,S.J.; Martineau,C.; Krajden,M.; Eshaghi,A.; Kwindt,T.L.; Bastien,N.; Li,Y.
A/British Columbia/36/2015	EPI_ISL_217212	2015-01-19			Skowronski,D.M.; Chambers,C.; Sabaiduc,S.; De Serres,G.; Winter,A.-L.; Dickinson,J.A.; Gubbay,J.; Drews,S.J.; Martineau,C.; Krajden,M.; Eshaghi,A.; Kwindt,T.L.; Bastien,N.; Li,Y.
A/British Columbia/34/2015	EPI_ISL_217211	2015-01-15			Skowronski,D.M.; Chambers,C.; Sabaiduc,S.; De Serres,G.; Winter,A.-L.; Dickinson,J.A.; Gubbay,J.; Drews,S.J.; Martineau,C.; Krajden,M.; Eshaghi,A.; Kwindt,T.L.; Bastien,N.; Li,Y.
A/British Columbia/26/2015	EPI_ISL_217210	2015-01-13			Skowronski,D.M.; Chambers,C.; Sabaiduc,S.; De Serres,G.; Winter,A.-L.; Dickinson,J.A.; Gubbay,J.; Drews,S.J.; Martineau,C.; Krajden,M.; Eshaghi,A.; Kwindt,T.L.; Bastien,N.; Li,Y.
A/British Columbia/25/2015	EPI_ISL_217209	2015-01-13			Skowronski,D.M.; Chambers,C.; Sabaiduc,S.; De Serres,G.; Winter,A.-L.; Dickinson,J.A.; Gubbay,J.; Drews,S.J.; Martineau,C.; Krajden,M.; Eshaghi,A.; Kwindt,T.L.; Bastien,N.; Li,Y.
A/Ontario/RV0093/2016	EPI_ISL_214002	2015-12-25	National Microbiology Laboratory, Public Health Agency of Canada (PHAC)	Centers for Disease Control and Prevention
A/Alberta/RV0043/2016	EPI_ISL_213967	2015-12-24	National Microbiology Laboratory, Public Health Agency of Canada (PHAC)	Centers for Disease Control and Prevention
A/Alberta/RV0001/2016	EPI_ISL_213965	2015-11-25	National Microbiology Laboratory, Public Health Agency of Canada (PHAC)	Centers for Disease Control and Prevention
A/Ontario/RV0016/2016	EPI_ISL_214000	2015-12-04	National Microbiology Laboratory, Public Health Agency of Canada (PHAC)	Centers for Disease Control and Prevention
A/Alberta/RV1499/2014	EPI_ISL_164728	2014-02-10	National Microbiology Laboratory, Public Health Agency of Canada (PHAC)	Centers for Disease Control and Prevention
A/British Columbia/RV3265/2014	EPI_ISL_171355	2014-10-20	National Microbiology Laboratory, Public Health Agency of Canada (PHAC)	Centers for Disease Control and Prevention
A/Ontario/RV3241/2014	EPI_ISL_171371	2014-10-25	National Microbiology Laboratory, Public Health Agency of Canada (PHAC)	Centers for Disease Control and Prevention
A/Alberta/RV3246/2014	EPI_ISL_171391	2014-10-12	National Microbiology Laboratory, Public Health Agency of Canada (PHAC)	Centers for Disease Control and Prevention
A/Alberta/RV3496/2014	EPI_ISL_171392	2014-11-03	National Microbiology Laboratory, Public Health Agency of Canada (PHAC)	Centers for Disease Control and Prevention
A/Alberta/RV3215/2014	EPI_ISL_171393	2014-10-04	National Microbiology Laboratory, Public Health Agency of Canada (PHAC)	Centers for Disease Control and Prevention
A/Alberta/RV3240/2014	EPI_ISL_171395	2014-10-16	National Microbiology Laboratory, Public Health Agency of Canada (PHAC)	Centers for Disease Control and Prevention
A/Alberta/RV3589/2014	EPI_ISL_172764	2014-11-21	National Microbiology Laboratory, Public Health Agency of Canada (PHAC)	Centers for Disease Control and Prevention
A/Alberta/RV3591/2014	EPI_ISL_172766	2014-11-21	National Microbiology Laboratory, Public Health Agency of Canada (PHAC)	Centers for Disease Control and Prevention
A/Ontario/60/2014	EPI_ISL_174689	2014-12-03			Skowronski,D.; Chambers,C.; Sabaiduc,S.; De Serres,G.; Dickinson,J.; Winter,A.; Drews,S.; Fonseca,K.; Charest,H.; Gubbay,J.; Petric,M.; Krajden,M.; Kwindt,T.; Martineau,C.; Eshaghi,A.; Bastien,N.; Li,Y.; Skowronski,D.M.; Dickinson,J.A.; Winter,A.-L.; Gubbay,J.B.; Kwindt,T.L.
A/Ontario/54/2014	EPI_ISL_174694	2014-12-10			Skowronski,D.; Chambers,C.; Sabaiduc,S.; De Serres,G.; Dickinson,J.; Winter,A.; Drews,S.; Fonseca,K.; Charest,H.; Gubbay,J.; Petric,M.; Krajden,M.; Kwindt,T.; Martineau,C.; Eshaghi,A.; Bastien,N.; Li,Y.; Skowronski,D.M.; Dickinson,J.A.; Winter,A.-L.; Gubbay,J.B.; Kwindt,T.L.
A/Ontario/52/2014	EPI_ISL_174696	2014-12-10			Skowronski,D.; Chambers,C.; Sabaiduc,S.; De Serres,G.; Dickinson,J.; Winter,A.; Drews,S.; Fonseca,K.; Charest,H.; Gubbay,J.; Petric,M.; Krajden,M.; Kwindt,T.; Martineau,C.; Eshaghi,A.; Bastien,N.; Li,Y.; Skowronski,D.M.; Dickinson,J.A.; Winter,A.-L.; Gubbay,J.B.; Kwindt,T.L.
A/Ontario/49/2014	EPI_ISL_174698	2014-12-12			Skowronski,D.; Chambers,C.; Sabaiduc,S.; De Serres,G.; Dickinson,J.; Winter,A.; Drews,S.; Fonseca,K.; Charest,H.; Gubbay,J.; Petric,M.; Krajden,M.; Kwindt,T.; Martineau,C.; Eshaghi,A.; Bastien,N.; Li,Y.; Skowronski,D.M.; Dickinson,J.A.; Winter,A.-L.; Gubbay,J.B.; Kwindt,T.L.
A/Ontario/48/2014	EPI_ISL_174699	2014-12-15			Skowronski,D.; Chambers,C.; Sabaiduc,S.; De Serres,G.; Dickinson,J.; Winter,A.; Drews,S.; Fonseca,K.; Charest,H.; Gubbay,J.; Petric,M.; Krajden,M.; Kwindt,T.; Martineau,C.; Eshaghi,A.; Bastien,N.; Li,Y.; Skowronski,D.M.; Dickinson,J.A.; Winter,A.-L.; Gubbay,J.B.; Kwindt,T.L.
A/Ontario/47/2014	EPI_ISL_174700	2014-12-16			Skowronski,D.; Chambers,C.; Sabaiduc,S.; De Serres,G.; Dickinson,J.; Winter,A.; Drews,S.; Fonseca,K.; Charest,H.; Gubbay,J.; Petric,M.; Krajden,M.; Kwindt,T.; Martineau,C.; Eshaghi,A.; Bastien,N.; Li,Y.; Skowronski,D.M.; Dickinson,J.A.; Winter,A.-L.; Gubbay,J.B.; Kwindt,T.L.
A/Ontario/45/2014	EPI_ISL_174701	2014-12-15			Skowronski,D.; Chambers,C.; Sabaiduc,S.; De Serres,G.; Dickinson,J.; Winter,A.; Drews,S.; Fonseca,K.; Charest,H.; Gubbay,J.; Petric,M.; Krajden,M.; Kwindt,T.; Martineau,C.; Eshaghi,A.; Bastien,N.; Li,Y.; Skowronski,D.M.; Dickinson,J.A.; Winter,A.-L.; Gubbay,J.B.; Kwindt,T.L.
A/Ontario/44/2014	EPI_ISL_174702	2014-12-17			Skowronski,D.; Chambers,C.; Sabaiduc,S.; De Serres,G.; Dickinson,J.; Winter,A.; Drews,S.; Fonseca,K.; Charest,H.; Gubbay,J.; Petric,M.; Krajden,M.; Kwindt,T.; Martineau,C.; Eshaghi,A.; Bastien,N.; Li,Y.; Skowronski,D.M.; Dickinson,J.A.; Winter,A.-L.; Gubbay,J.B.; Kwindt,T.L.
A/Ontario/41/2014	EPI_ISL_174704	2014-12-17			Skowronski,D.; Chambers,C.; Sabaiduc,S.; De Serres,G.; Dickinson,J.; Winter,A.; Drews,S.; Fonseca,K.; Charest,H.; Gubbay,J.; Petric,M.; Krajden,M.; Kwindt,T.; Martineau,C.; Eshaghi,A.; Bastien,N.; Li,Y.; Skowronski,D.M.; Dickinson,J.A.; Winter,A.-L.; Gubbay,J.B.; Kwindt,T.L.
A/Ontario/70/2014	EPI_ISL_174711	2014-12-29			Skowronski,D.; Chambers,C.; Sabaiduc,S.; De Serres,G.; Dickinson,J.; Winter,A.; Drews,S.; Fonseca,K.; Charest,H.; Gubbay,J.; Petric,M.; Krajden,M.; Kwindt,T.; Martineau,C.; Eshaghi,A.; Bastien,N.; Li,Y.; Skowronski,D.M.; Dickinson,J.A.; Winter,A.-L.; Gubbay,J.B.; Kwindt,T.L.
A/Quebec/35/2014	EPI_ISL_174717	2014-11-11			Skowronski,D.; Chambers,C.; Sabaiduc,S.; De Serres,G.; Dickinson,J.; Winter,A.; Drews,S.; Fonseca,K.; Charest,H.; Gubbay,J.; Petric,M.; Krajden,M.; Kwindt,T.; Martineau,C.; Eshaghi,A.; Bastien,N.; Li,Y.; Skowronski,D.M.; Dickinson,J.A.; Winter,A.-L.; Gubbay,J.B.; Kwindt,T.L.
A/Quebec/54/2014	EPI_ISL_174724	2014-12-10			Skowronski,D.; Chambers,C.; Sabaiduc,S.; De Serres,G.; Dickinson,J.; Winter,A.; Drews,S.; Fonseca,K.; Charest,H.; Gubbay,J.; Petric,M.; Krajden,M.; Kwindt,T.; Martineau,C.; Eshaghi,A.; Bastien,N.; Li,Y.; Skowronski,D.M.; Dickinson,J.A.; Winter,A.-L.; Gubbay,J.B.; Kwindt,T.L.
A/Quebec/55/2014	EPI_ISL_174725	2014-12-10			Skowronski,D.; Chambers,C.; Sabaiduc,S.; De Serres,G.; Dickinson,J.; Winter,A.; Drews,S.; Fonseca,K.; Charest,H.; Gubbay,J.; Petric,M.; Krajden,M.; Kwindt,T.; Martineau,C.; Eshaghi,A.; Bastien,N.; Li,Y.; Skowronski,D.M.; Dickinson,J.A.; Winter,A.-L.; Gubbay,J.B.; Kwindt,T.L.
A/Quebec/57/2014	EPI_ISL_174727	2014-12-10			Skowronski,D.; Chambers,C.; Sabaiduc,S.; De Serres,G.; Dickinson,J.; Winter,A.; Drews,S.; Fonseca,K.; Charest,H.; Gubbay,J.; Petric,M.; Krajden,M.; Kwindt,T.; Martineau,C.; Eshaghi,A.; Bastien,N.; Li,Y.; Skowronski,D.M.; Dickinson,J.A.; Winter,A.-L.; Gubbay,J.B.; Kwindt,T.L.
A/Quebec/58/2014	EPI_ISL_174728	2014-12-10			Skowronski,D.; Chambers,C.; Sabaiduc,S.; De Serres,G.; Dickinson,J.; Winter,A.; Drews,S.; Fonseca,K.; Charest,H.; Gubbay,J.; Petric,M.; Krajden,M.; Kwindt,T.; Martineau,C.; Eshaghi,A.; Bastien,N.; Li,Y.; Skowronski,D.M.; Dickinson,J.A.; Winter,A.-L.; Gubbay,J.B.; Kwindt,T.L.
A/Quebec/60/2014	EPI_ISL_174730	2014-12-12			Skowronski,D.; Chambers,C.; Sabaiduc,S.; De Serres,G.; Dickinson,J.; Winter,A.; Drews,S.; Fonseca,K.; Charest,H.; Gubbay,J.; Petric,M.; Krajden,M.; Kwindt,T.; Martineau,C.; Eshaghi,A.; Bastien,N.; Li,Y.; Skowronski,D.M.; Dickinson,J.A.; Winter,A.-L.; Gubbay,J.B.; Kwindt,T.L.
A/Quebec/61/2014	EPI_ISL_174731	2014-12-11			Skowronski,D.; Chambers,C.; Sabaiduc,S.; De Serres,G.; Dickinson,J.; Winter,A.; Drews,S.; Fonseca,K.; Charest,H.; Gubbay,J.; Petric,M.; Krajden,M.; Kwindt,T.; Martineau,C.; Eshaghi,A.; Bastien,N.; Li,Y.; Skowronski,D.M.; Dickinson,J.A.; Winter,A.-L.; Gubbay,J.B.; Kwindt,T.L.
A/Quebec/68/2014	EPI_ISL_174736	2014-12-14			Skowronski,D.; Chambers,C.; Sabaiduc,S.; De Serres,G.; Dickinson,J.; Winter,A.; Drews,S.; Fonseca,K.; Charest,H.; Gubbay,J.; Petric,M.; Krajden,M.; Kwindt,T.; Martineau,C.; Eshaghi,A.; Bastien,N.; Li,Y.; Skowronski,D.M.; Dickinson,J.A.; Winter,A.-L.; Gubbay,J.B.; Kwindt,T.L.
A/Quebec/74/2014	EPI_ISL_174738	2014-12-15			Skowronski,D.; Chambers,C.; Sabaiduc,S.; De Serres,G.; Dickinson,J.; Winter,A.; Drews,S.; Fonseca,K.; Charest,H.; Gubbay,J.; Petric,M.; Krajden,M.; Kwindt,T.; Martineau,C.; Eshaghi,A.; Bastien,N.; Li,Y.; Skowronski,D.M.; Dickinson,J.A.; Winter,A.-L.; Gubbay,J.B.; Kwindt,T.L.
A/British Columbia/81/2014	EPI_ISL_174783	2014-12-09			Skowronski,D.; Chambers,C.; Sabaiduc,S.; De Serres,G.; Dickinson,J.; Winter,A.; Drews,S.; Fonseca,K.; Charest,H.; Gubbay,J.; Petric,M.; Krajden,M.; Kwindt,T.; Martineau,C.; Eshaghi,A.; Bastien,N.; Li,Y.; Skowronski,D.M.; Dickinson,J.A.; Winter,A.-L.; Gubbay,J.B.; Kwindt,T.L.
A/British Columbia/93/2014	EPI_ISL_174792	2014-12-22			Skowronski,D.; Chambers,C.; Sabaiduc,S.; De Serres,G.; Dickinson,J.; Winter,A.; Drews,S.; Fonseca,K.; Charest,H.; Gubbay,J.; Petric,M.; Krajden,M.; Kwindt,T.; Martineau,C.; Eshaghi,A.; Bastien,N.; Li,Y.; Skowronski,D.M.; Dickinson,J.A.; Winter,A.-L.; Gubbay,J.B.; Kwindt,T.L.
A/British Columbia/96/2014	EPI_ISL_174795	2014-12-22			Skowronski,D.; Chambers,C.; Sabaiduc,S.; De Serres,G.; Dickinson,J.; Winter,A.; Drews,S.; Fonseca,K.; Charest,H.; Gubbay,J.; Petric,M.; Krajden,M.; Kwindt,T.; Martineau,C.; Eshaghi,A.; Bastien,N.; Li,Y.; Skowronski,D.M.; Dickinson,J.A.; Winter,A.-L.; Gubbay,J.B.; Kwindt,T.L.
A/British Columbia/03/2015	EPI_ISL_174801	2015-01-05			Skowronski,D.; Chambers,C.; Sabaiduc,S.; De Serres,G.; Dickinson,J.; Winter,A.; Drews,S.; Fonseca,K.; Charest,H.; Gubbay,J.; Petric,M.; Krajden,M.; Kwindt,T.; Martineau,C.; Eshaghi,A.; Bastien,N.; Li,Y.; Skowronski,D.M.; Dickinson,J.A.; Winter,A.-L.; Gubbay,J.B.; Kwindt,T.L.
A/British Columbia/04/2015	EPI_ISL_174802	2015-01-05			Skowronski,D.; Chambers,C.; Sabaiduc,S.; De Serres,G.; Dickinson,J.; Winter,A.; Drews,S.; Fonseca,K.; Charest,H.; Gubbay,J.; Petric,M.; Krajden,M.; Kwindt,T.; Martineau,C.; Eshaghi,A.; Bastien,N.; Li,Y.; Skowronski,D.M.; Dickinson,J.A.; Winter,A.-L.; Gubbay,J.B.; Kwindt,T.L.
A/British Columbia/11/2015	EPI_ISL_174809	2015-01-10			Skowronski,D.; Chambers,C.; Sabaiduc,S.; De Serres,G.; Dickinson,J.; Winter,A.; Drews,S.; Fonseca,K.; Charest,H.; Gubbay,J.; Petric,M.; Krajden,M.; Kwindt,T.; Martineau,C.; Eshaghi,A.; Bastien,N.; Li,Y.; Skowronski,D.M.; Dickinson,J.A.; Winter,A.-L.; Gubbay,J.B.; Kwindt,T.L.
A/Alberta/RV2382/2015	EPI_ISL_202408	2015-10-01	National Microbiology Laboratory, Public Health Agency of Canada (PHAC)	Centers for Disease Control and Prevention
A/British Columbia/RV2356/2015	EPI_ISL_202411	2015-09-09	National Microbiology Laboratory, Public Health Agency of Canada (PHAC)	Centers for Disease Control and Prevention
A/British Columbia/RV2357/2015	EPI_ISL_202412	2015-09-11	National Microbiology Laboratory, Public Health Agency of Canada (PHAC)	Centers for Disease Control and Prevention
A/Alberta/RV2339/2015	EPI_ISL_202414	2015-09-12	National Microbiology Laboratory, Public Health Agency of Canada (PHAC)	Centers for Disease Control and Prevention
A/Alberta/RV2338/2015	EPI_ISL_202418	2015-09-09	National Microbiology Laboratory, Public Health Agency of Canada (PHAC)	Centers for Disease Control and Prevention
A/Alberta/RV2362/2015	EPI_ISL_202806	2015-09-18	National Microbiology Laboratory, Public Health Agency of Canada (PHAC)	Centers for Disease Control and Prevention
A/Alberta/RV2363/2015	EPI_ISL_202807	2015-09-18	National Microbiology Laboratory, Public Health Agency of Canada (PHAC)	Centers for Disease Control and Prevention
A/Ontario/RV2371/2015	EPI_ISL_202808	2015-09-17	National Microbiology Laboratory, Public Health Agency of Canada (PHAC)	Centers for Disease Control and Prevention
A/Alberta/RV2373/2015	EPI_ISL_202810	2015-09-28	National Microbiology Laboratory, Public Health Agency of Canada (PHAC)	Centers for Disease Control and Prevention
A/Ontario/RV2413/2015	EPI_ISL_208600	2015-10-29	National Microbiology Laboratory, Public Health Agency of Canada (PHAC)	Centers for Disease Control and Prevention
A/Alberta/RV2396/2015	EPI_ISL_208604	2015-10-14	National Microbiology Laboratory, Public Health Agency of Canada (PHAC)	Centers for Disease Control and Prevention
A/Alberta/RV2403/2015	EPI_ISL_208612	2015-10-21	National Microbiology Laboratory, Public Health Agency of Canada (PHAC)	Centers for Disease Control and Prevention
A/Ontario/RV2412/2015	EPI_ISL_208629	2015-10-03	National Microbiology Laboratory, Public Health Agency of Canada (PHAC)	Centers for Disease Control and Prevention
A/Alberta/RV2402/2015	EPI_ISL_208634	2015-10-19	National Microbiology Laboratory, Public Health Agency of Canada (PHAC)	Centers for Disease Control and Prevention
A/Alberta/RV2407/2015	EPI_ISL_211692	2015-10-28	National Microbiology Laboratory, Public Health Agency of Canada (PHAC)	Centers for Disease Control and Prevention
A/British Columbia/014/2019	EPI_ISL_346200	2019-01-07	B.C. Centre for Disease Control	B.C. Centre for Disease Control
A/Ontario/253/2018	EPI_ISL_346187	2018-11-22	Public Health Ontario	B.C. Centre for Disease Control
A/Ontario/257/2018	EPI_ISL_346188	2018-12-05	Public Health Ontario	B.C. Centre for Disease Control
A/Ontario/RV0844/2019	EPI_ISL_349895	2019-01-13	National Microbiology Laboratory, Public Health Agency of Canada (PHAC)	Centers for Disease Control and Prevention
A/Ontario/RV0991/2019	EPI_ISL_350090	2019-01-16	National Microbiology Laboratory, Public Health Agency of Canada (PHAC)	Centers for Disease Control and Prevention
A/Ontario/010/2017	EPI_ISL_255064	2017-01-05			Skowronski,D.M.; Chambers,C.; Sabaiduc,S.; Dickinson,J.A.; Winter,A.L.; De Serres,G.; Drews,S.J.; Jassem,A.; Gubbay,J.B.; Charest,H.; Balshaw,R.; Bastien,N.; Li,Y.; Krajden,M.; Winter,A.-L.
A/Ontario/RV3857/2018	EPI_ISL_332180	2018-05-26	National Microbiology Laboratory, Public Health Agency of Canada (PHAC)	Centers for Disease Control and Prevention
A/Ontario/264/2016	EPI_ISL_255068	2016-12-28			Skowronski,D.M.; Chambers,C.; Sabaiduc,S.; Dickinson,J.A.; Winter,A.L.; De Serres,G.; Drews,S.J.; Jassem,A.; Gubbay,J.B.; Charest,H.; Balshaw,R.; Bastien,N.; Li,Y.; Krajden,M.; Winter,A.-L.
A/Ontario/018/2017	EPI_ISL_255069	2017-01-10			Skowronski,D.M.; Chambers,C.; Sabaiduc,S.; Dickinson,J.A.; Winter,A.L.; De Serres,G.; Drews,S.J.; Jassem,A.; Gubbay,J.B.; Charest,H.; Balshaw,R.; Bastien,N.; Li,Y.; Krajden,M.; Winter,A.-L.
A/British Columbia/014/2017	EPI_ISL_254987	2017-01-07			Skowronski,D.M.; Chambers,C.; Sabaiduc,S.; Dickinson,J.A.; Winter,A.L.; De Serres,G.; Drews,S.J.; Jassem,A.; Gubbay,J.B.; Charest,H.; Balshaw,R.; Bastien,N.; Li,Y.; Krajden,M.; Winter,A.-L.
A/Ontario/252/2016	EPI_ISL_255053	2016-12-22			Skowronski,D.M.; Chambers,C.; Sabaiduc,S.; Dickinson,J.A.; Winter,A.L.; De Serres,G.; Drews,S.J.; Jassem,A.; Gubbay,J.B.; Charest,H.; Balshaw,R.; Bastien,N.; Li,Y.; Krajden,M.; Winter,A.-L.
A/Ontario/251/2016	EPI_ISL_255067	2016-12-21			Skowronski,D.M.; Chambers,C.; Sabaiduc,S.; Dickinson,J.A.; Winter,A.L.; De Serres,G.; Drews,S.J.; Jassem,A.; Gubbay,J.B.; Charest,H.; Balshaw,R.; Bastien,N.; Li,Y.; Krajden,M.; Winter,A.-L.
A/Ontario/028/2017	EPI_ISL_255070	2017-01-13			Skowronski,D.M.; Chambers,C.; Sabaiduc,S.; Dickinson,J.A.; Winter,A.L.; De Serres,G.; Drews,S.J.; Jassem,A.; Gubbay,J.B.; Charest,H.; Balshaw,R.; Bastien,N.; Li,Y.; Krajden,M.; Winter,A.-L.
A/Ontario/245/2016	EPI_ISL_255071	2016-12-20			Skowronski,D.M.; Chambers,C.; Sabaiduc,S.; Dickinson,J.A.; Winter,A.L.; De Serres,G.; Drews,S.J.; Jassem,A.; Gubbay,J.B.; Charest,H.; Balshaw,R.; Bastien,N.; Li,Y.; Krajden,M.; Winter,A.-L.
A/Ontario/267/2016	EPI_ISL_255072	2016-12-30			Skowronski,D.M.; Chambers,C.; Sabaiduc,S.; Dickinson,J.A.; Winter,A.L.; De Serres,G.; Drews,S.J.; Jassem,A.; Gubbay,J.B.; Charest,H.; Balshaw,R.; Bastien,N.; Li,Y.; Krajden,M.; Winter,A.-L.
A/Ontario/260/2016	EPI_ISL_255057	2016-12-29			Skowronski,D.M.; Chambers,C.; Sabaiduc,S.; Dickinson,J.A.; Winter,A.L.; De Serres,G.; Drews,S.J.; Jassem,A.; Gubbay,J.B.; Charest,H.; Balshaw,R.; Bastien,N.; Li,Y.; Krajden,M.; Winter,A.-L.
A/British Columbia/032/2017	EPI_ISL_254988	2017-01-11			Skowronski,D.M.; Chambers,C.; Sabaiduc,S.; Dickinson,J.A.; Winter,A.L.; De Serres,G.; Drews,S.J.; Jassem,A.; Gubbay,J.B.; Charest,H.; Balshaw,R.; Bastien,N.; Li,Y.; Krajden,M.; Winter,A.-L.
A/Alberta/165/2016	EPI_ISL_254926	2016-11-29			Skowronski,D.M.; Chambers,C.; Sabaiduc,S.; Dickinson,J.A.; Winter,A.L.; De Serres,G.; Drews,S.J.; Jassem,A.; Gubbay,J.B.; Charest,H.; Balshaw,R.; Bastien,N.; Li,Y.; Krajden,M.; Winter,A.-L.
A/Ontario/RV4332/2018	EPI_ISL_338636	2018-12-01	National Microbiology Laboratory, Public Health Agency of Canada (PHAC)	Centers for Disease Control and Prevention
A/Ontario/267/2018	EPI_ISL_346192	2018-12-04	Public Health Ontario	B.C. Centre for Disease Control
A/Ontario/268/2018	EPI_ISL_346193	2018-12-05	Public Health Ontario	B.C. Centre for Disease Control
A/Ontario/RV0662/2019	EPI_ISL_350087	2019-01-15	National Microbiology Laboratory, Public Health Agency of Canada (PHAC)	Centers for Disease Control and Prevention
A/Quebec/021/2019	EPI_ISL_346213	2018-12-19	Laboratoire de Santé Publique du Québec	B.C. Centre for Disease Control
A/Quebec/252/2018	EPI_ISL_346207	2018-12-06	Laboratoire de Santé Publique du Québec	B.C. Centre for Disease Control
A/Ontario/345/2018	EPI_ISL_346195	2018-12-18	Public Health Ontario	B.C. Centre for Disease Control
A/Alberta/RV3944/2018	EPI_ISL_332189	2018-09-21	National Microbiology Laboratory, Public Health Agency of Canada (PHAC)	Centers for Disease Control and Prevention
A/Ontario/RV3909/2018	EPI_ISL_332184	2018-08-03	National Microbiology Laboratory, Public Health Agency of Canada (PHAC)	Centers for Disease Control and Prevention
A/Ontario/RV3907/2018	EPI_ISL_332183	2018-07-25	National Microbiology Laboratory, Public Health Agency of Canada (PHAC)	Centers for Disease Control and Prevention
A/Alberta/RV2640/2017	EPI_ISL_314370	2017-11-24	National Microbiology Laboratory, Public Health Agency of Canada (PHAC)	Centers for Disease Control and Prevention
A/Nunavut/RV2706/2017	EPI_ISL_296442	2017-11-19	National Microbiology Laboratory, Public Health Agency of Canada (PHAC)	Centers for Disease Control and Prevention
A/Manitoba/RV0013/2017	EPI_ISL_296075	2017-12-06	National Microbiology Laboratory, Public Health Agency of Canada (PHAC)	Centers for Disease Control and Prevention
A/Ontario/004/2019	EPI_ISL_346199	2019-01-02	Public Health Ontario	B.C. Centre for Disease Control
A/New Brunswick/RV3888/2018	EPI_ISL_332182	2018-05-24	National Microbiology Laboratory, Public Health Agency of Canada (PHAC)	Centers for Disease Control and Prevention
A/Nova Scotia/RV3838/2018	EPI_ISL_332179	2018-05-02	National Microbiology Laboratory, Public Health Agency of Canada (PHAC)	Centers for Disease Control and Prevention
A/Newfoundland/RV1529/2018	EPI_ISL_313544	2018-01-12	National Microbiology Laboratory, Public Health Agency of Canada (PHAC)	Centers for Disease Control and Prevention
A/Alberta/RV2830/2018	EPI_ISL_313525	2018-03-17	National Microbiology Laboratory, Public Health Agency of Canada (PHAC)	Centers for Disease Control and Prevention
A/Newfoundland/RV2272/2018	EPI_ISL_313523	2018-01-19	National Microbiology Laboratory, Public Health Agency of Canada (PHAC)	Centers for Disease Control and Prevention
A/Ontario/RV2327/2018	EPI_ISL_313520	2018-02-03	National Microbiology Laboratory, Public Health Agency of Canada (PHAC)	Centers for Disease Control and Prevention
A/Nova Scotia/RV2912/2018	EPI_ISL_313513	2018-03-07	National Microbiology Laboratory, Public Health Agency of Canada (PHAC)	Centers for Disease Control and Prevention
A/Newfoundland/RV1812/2018	EPI_ISL_313511	2018-01-31	National Microbiology Laboratory, Public Health Agency of Canada (PHAC)	Centers for Disease Control and Prevention
A/Newfoundland/RV1805/2018	EPI_ISL_313510	2018-02-05	National Microbiology Laboratory, Public Health Agency of Canada (PHAC)	Centers for Disease Control and Prevention
A/Ontario/RV0667/2018	EPI_ISL_299987	2018-01-05	National Microbiology Laboratory, Public Health Agency of Canada (PHAC)	Centers for Disease Control and Prevention
A/Quebec/RV0439/2018	EPI_ISL_299984	2018-01-03	National Microbiology Laboratory, Public Health Agency of Canada (PHAC)	Centers for Disease Control and Prevention
A/Quebec/RV0438/2018	EPI_ISL_299983	2018-01-04	National Microbiology Laboratory, Public Health Agency of Canada (PHAC)	Centers for Disease Control and Prevention
A/Saskatchewan/RV2595/2017	EPI_ISL_314405	2017-11-14	National Microbiology Laboratory, Public Health Agency of Canada (PHAC)	Centers for Disease Control and Prevention
A/Ontario/RV0677/2018	EPI_ISL_299978	2018-01-01	National Microbiology Laboratory, Public Health Agency of Canada (PHAC)	Centers for Disease Control and Prevention
A/Manitoba/RV2670/2017	EPI_ISL_296446	2017-12-09	National Microbiology Laboratory, Public Health Agency of Canada (PHAC)	Centers for Disease Control and Prevention
A/Quebec/RV2749/2017	EPI_ISL_296441	2017-12-16	National Microbiology Laboratory, Public Health Agency of Canada (PHAC)	Centers for Disease Control and Prevention
A/MANITOBA/RV27522017	EPI_ISL_296439	2017-12-15	National Microbiology Laboratory, Public Health Agency of Canada (PHAC)	Centers for Disease Control and Prevention
A/Alberta/RV2335/2017	EPI_ISL_291716	2017-09-30	National Microbiology Laboratory, Public Health Agency of Canada (PHAC)	Centers for Disease Control and Prevention
A/Saskatchewan/RV2699/2017	EPI_ISL_296444	2017-12-05	National Microbiology Laboratory, Public Health Agency of Canada (PHAC)	Centers for Disease Control and Prevention
A/Ontario/RV2541/2017	EPI_ISL_314366	2017-11-04	National Microbiology Laboratory, Public Health Agency of Canada (PHAC)	Centers for Disease Control and Prevention
A/Manitoba/RV0012/2017	EPI_ISL_296076	2017-12-20	National Microbiology Laboratory, Public Health Agency of Canada (PHAC)	Centers for Disease Control and Prevention
A/Saskatchewan/RV2690/2017	EPI_ISL_296445	2017-11-27	National Microbiology Laboratory, Public Health Agency of Canada (PHAC)	Centers for Disease Control and Prevention
A/Saskatchewan/RV0403/2018	EPI_ISL_299981	2018-01-04	National Microbiology Laboratory, Public Health Agency of Canada (PHAC)	Centers for Disease Control and Prevention
A/Manitoba/RV0659/2018	EPI_ISL_299977	2018-01-17	National Microbiology Laboratory, Public Health Agency of Canada (PHAC)	Centers for Disease Control and Prevention
A/Saskatchewan/RV2709/2018	EPI_ISL_313547	2018-03-03	National Microbiology Laboratory, Public Health Agency of Canada (PHAC)	Centers for Disease Control and Prevention
A/Alberta/RV2556/2017	EPI_ISL_296166	2017-11-02	National Microbiology Laboratory, Public Health Agency of Canada (PHAC)	Centers for Disease Control and Prevention
A/Manitoba/RV0445/2018	EPI_ISL_299988	2018-01-04	National Microbiology Laboratory, Public Health Agency of Canada (PHAC)	Centers for Disease Control and Prevention
A/Alberta/154/2016	EPI_ISL_254879	2016-11-16			Skowronski,D.M.; Chambers,C.; Sabaiduc,S.; Dickinson,J.A.; Winter,A.L.; De Serres,G.; Drews,S.J.; Jassem,A.; Gubbay,J.B.; Charest,H.; Balshaw,R.; Bastien,N.; Li,Y.; Krajden,M.; Winter,A.-L.
A/Alberta/002/2017	EPI_ISL_254899	2017-01-02			Skowronski,D.M.; Chambers,C.; Sabaiduc,S.; Dickinson,J.A.; Winter,A.L.; De Serres,G.; Drews,S.J.; Jassem,A.; Gubbay,J.B.; Charest,H.; Balshaw,R.; Bastien,N.; Li,Y.; Krajden,M.; Winter,A.-L.
A/Alberta/174/2016	EPI_ISL_254927	2016-12-01			Skowronski,D.M.; Chambers,C.; Sabaiduc,S.; Dickinson,J.A.; Winter,A.L.; De Serres,G.; Drews,S.J.; Jassem,A.; Gubbay,J.B.; Charest,H.; Balshaw,R.; Bastien,N.; Li,Y.; Krajden,M.; Winter,A.-L.
A/Alberta/230/2016	EPI_ISL_254928	2016-12-30			Skowronski,D.M.; Chambers,C.; Sabaiduc,S.; Dickinson,J.A.; Winter,A.L.; De Serres,G.; Drews,S.J.; Jassem,A.; Gubbay,J.B.; Charest,H.; Balshaw,R.; Bastien,N.; Li,Y.; Krajden,M.; Winter,A.-L.
A/Alberta/008/2017	EPI_ISL_254950	2017-01-11			Skowronski,D.M.; Chambers,C.; Sabaiduc,S.; Dickinson,J.A.; Winter,A.L.; De Serres,G.; Drews,S.J.; Jassem,A.; Gubbay,J.B.; Charest,H.; Balshaw,R.; Bastien,N.; Li,Y.; Krajden,M.; Winter,A.-L.
A/Ontario/258/2016	EPI_ISL_255055	2016-12-23			Skowronski,D.M.; Chambers,C.; Sabaiduc,S.; Dickinson,J.A.; Winter,A.L.; De Serres,G.; Drews,S.J.; Jassem,A.; Gubbay,J.B.; Charest,H.; Balshaw,R.; Bastien,N.; Li,Y.; Krajden,M.; Winter,A.-L.
A/Ontario/259/2016	EPI_ISL_255056	2016-12-24			Skowronski,D.M.; Chambers,C.; Sabaiduc,S.; Dickinson,J.A.; Winter,A.L.; De Serres,G.; Drews,S.J.; Jassem,A.; Gubbay,J.B.; Charest,H.; Balshaw,R.; Bastien,N.; Li,Y.; Krajden,M.; Winter,A.-L.
A/Ontario/256/2016	EPI_ISL_255065	2016-12-23			Skowronski,D.M.; Chambers,C.; Sabaiduc,S.; Dickinson,J.A.; Winter,A.L.; De Serres,G.; Drews,S.J.; Jassem,A.; Gubbay,J.B.; Charest,H.; Balshaw,R.; Bastien,N.; Li,Y.; Krajden,M.; Winter,A.-L.
A/Ontario/001/2017	EPI_ISL_255066	2017-01-03			Skowronski,D.M.; Chambers,C.; Sabaiduc,S.; Dickinson,J.A.; Winter,A.L.; De Serres,G.; Drews,S.J.; Jassem,A.; Gubbay,J.B.; Charest,H.; Balshaw,R.; Bastien,N.; Li,Y.; Krajden,M.; Winter,A.-L.
A/Ontario/004/2017	EPI_ISL_255073	2017-01-03			Skowronski,D.M.; Chambers,C.; Sabaiduc,S.; Dickinson,J.A.; Winter,A.L.; De Serres,G.; Drews,S.J.; Jassem,A.; Gubbay,J.B.; Charest,H.; Balshaw,R.; Bastien,N.; Li,Y.; Krajden,M.; Winter,A.-L.
A/Ontario/003/2017	EPI_ISL_255076	2017-01-03			Skowronski,D.M.; Chambers,C.; Sabaiduc,S.; Dickinson,J.A.; Winter,A.L.; De Serres,G.; Drews,S.J.; Jassem,A.; Gubbay,J.B.; Charest,H.; Balshaw,R.; Bastien,N.; Li,Y.; Krajden,M.; Winter,A.-L.
A/Alberta/RV2280/2017	EPI_ISL_285730	2017-09-01	National Microbiology Laboratory, Public Health Agency of Canada (PHAC)	Centers for Disease Control and Prevention
A/Alberta/RV2304/2017	EPI_ISL_285734	2017-09-11	National Microbiology Laboratory, Public Health Agency of Canada (PHAC)	Centers for Disease Control and Prevention
A/Alberta/RV2306/2017	EPI_ISL_285735	2017-09-14	National Microbiology Laboratory, Public Health Agency of Canada (PHAC)	Centers for Disease Control and Prevention
A/Alberta/RV2307/2017	EPI_ISL_285736	2017-09-16	National Microbiology Laboratory, Public Health Agency of Canada (PHAC)	Centers for Disease Control and Prevention
A/Saskatchewan/RV2340/2017	EPI_ISL_285741	2017-09-26	National Microbiology Laboratory, Public Health Agency of Canada (PHAC)	Centers for Disease Control and Prevention
A/Alberta/RV2371/2017	EPI_ISL_285744	2017-09-26	National Microbiology Laboratory, Public Health Agency of Canada (PHAC)	Centers for Disease Control and Prevention
A/Alberta/RV2373/2017	EPI_ISL_285745	2017-10-01	National Microbiology Laboratory, Public Health Agency of Canada (PHAC)	Centers for Disease Control and Prevention
A/Saskatchewan/RV2482/2017	EPI_ISL_285747	2017-10-02	National Microbiology Laboratory, Public Health Agency of Canada (PHAC)	Centers for Disease Control and Prevention
A/Ontario/RV2723/2017	EPI_ISL_296078	2017-12-04	National Microbiology Laboratory, Public Health Agency of Canada (PHAC)	Centers for Disease Control and Prevention
A/Manitoba/RV2608/2017	EPI_ISL_296086	2017-11-18	National Microbiology Laboratory, Public Health Agency of Canada (PHAC)	Centers for Disease Control and Prevention
A/Alberta/RV2617/2017	EPI_ISL_296125	2017-11-15	National Microbiology Laboratory, Public Health Agency of Canada (PHAC)	Centers for Disease Control and Prevention
A/Ontario/RV2583/2017	EPI_ISL_296142	2017-11-16	National Microbiology Laboratory, Public Health Agency of Canada (PHAC)	Centers for Disease Control and Prevention
A/Ontario/RV2519/2017	EPI_ISL_296154	2017-11-01	National Microbiology Laboratory, Public Health Agency of Canada (PHAC)	Centers for Disease Control and Prevention
A/Ontario/027/2017	EPI_ISL_255074	2017-01-11			Skowronski,D.M.; Chambers,C.; Sabaiduc,S.; Dickinson,J.A.; Winter,A.L.; De Serres,G.; Drews,S.J.; Jassem,A.; Gubbay,J.B.; Charest,H.; Balshaw,R.; Bastien,N.; Li,Y.; Krajden,M.; Winter,A.-L.
A/Ontario/262/2016	EPI_ISL_255058	2016-12-28			Skowronski,D.M.; Chambers,C.; Sabaiduc,S.; Dickinson,J.A.; Winter,A.L.; De Serres,G.; Drews,S.J.; Jassem,A.; Gubbay,J.B.; Charest,H.; Balshaw,R.; Bastien,N.; Li,Y.; Krajden,M.; Winter,A.-L.
A/Ontario/265/2016	EPI_ISL_255075	2016-12-30			Skowronski,D.M.; Chambers,C.; Sabaiduc,S.; Dickinson,J.A.; Winter,A.L.; De Serres,G.; Drews,S.J.; Jassem,A.; Gubbay,J.B.; Charest,H.; Balshaw,R.; Bastien,N.; Li,Y.; Krajden,M.; Winter,A.-L.
A/Ontario/007/2017	EPI_ISL_255077	2017-01-04			Skowronski,D.M.; Chambers,C.; Sabaiduc,S.; Dickinson,J.A.; Winter,A.L.; De Serres,G.; Drews,S.J.; Jassem,A.; Gubbay,J.B.; Charest,H.; Balshaw,R.; Bastien,N.; Li,Y.; Krajden,M.; Winter,A.-L.
A/Ontario/254/2016	EPI_ISL_255054	2016-12-28			Skowronski,D.M.; Chambers,C.; Sabaiduc,S.; Dickinson,J.A.; Winter,A.L.; De Serres,G.; Drews,S.J.; Jassem,A.; Gubbay,J.B.; Charest,H.; Balshaw,R.; Bastien,N.; Li,Y.; Krajden,M.; Winter,A.-L.
A/New Brunswick/RV2465/2019	EPI_ISL_400808	2019-10-08	National Microbiology Laboratory, Public Health Agency of Canada (PHAC)	Centers for Disease Control and Prevention
A/Quebec/192/2019	EPI_ISL_411572	2019-12-16	Laboratoire de Santé Publique du Québec	B.C. Centre for Disease Control
A/Saskatchewan/RV2688/2019	EPI_ISL_409421	2019-12-02	National Microbiology Laboratory, Public Health Agency of Canada (PHAC)	Centers for Disease Control and Prevention
A/Saskatchewan/RV2454/2019	EPI_ISL_400794	2019-10-02	National Microbiology Laboratory, Public Health Agency of Canada (PHAC)	Centers for Disease Control and Prevention
A/Alberta/RV2480/2019	EPI_ISL_400795	2019-10-03	National Microbiology Laboratory, Public Health Agency of Canada (PHAC)	Centers for Disease Control and Prevention
A/Ontario/480/2019	EPI_ISL_411559	2019-12-13	Public Health Ontario	B.C. Centre for Disease Control
A/Ontario/442/2019	EPI_ISL_411525	2019-12-06	Public Health Ontario	B.C. Centre for Disease Control
A/British_Columbia/008/2020	EPI_ISL_411566	2020-01-08	B.C. Centre for Disease Control	B.C. Centre for Disease Control
A/Quebec/164/2019	EPI_ISL_411537	2019-12-04	Laboratoire de Santé Publique du Québec	B.C. Centre for Disease Control
A/Quebec/165/2019	EPI_ISL_411538	2019-12-07	Laboratoire de Santé Publique du Québec	B.C. Centre for Disease Control
A/Quebec/194/2019	EPI_ISL_411574	2019-12-18	Laboratoire de Santé Publique du Québec	B.C. Centre for Disease Control
A/Quebec/199/2019	EPI_ISL_411577	2019-12-27	Laboratoire de Santé Publique du Québec	B.C. Centre for Disease Control
A/Quebec/026/2020	EPI_ISL_411584	2020-01-08	Laboratoire de Santé Publique du Québec	B.C. Centre for Disease Control
A/Quebec/028/2020	EPI_ISL_411585	2020-01-09	Laboratoire de Santé Publique du Québec	B.C. Centre for Disease Control
A/Quebec/200/2019	EPI_ISL_411578	2019-12-17	Laboratoire de Santé Publique du Québec	B.C. Centre for Disease Control
A/Alberta/099/2019	EPI_ISL_411513	2019-11-25	Provincial Laboratory for Public Health, Alberta Public Laboratories	B.C. Centre for Disease Control
A/British_Columbia/212/2019	EPI_ISL_411530	2019-11-06	B.C. Centre for Disease Control	B.C. Centre for Disease Control
A/Saskatchewan/RV2690/2019	EPI_ISL_409420	2019-12-04	National Microbiology Laboratory, Public Health Agency of Canada (PHAC)	Centers for Disease Control and Prevention
A/British_Columbia/211/2019	EPI_ISL_411529	2019-11-05	B.C. Centre for Disease Control	B.C. Centre for Disease Control
A/British_Columbia/217/2019	EPI_ISL_411533	2019-12-18	B.C. Centre for Disease Control	B.C. Centre for Disease Control
A/British_Columbia/001/2020	EPI_ISL_411561	2020-01-03	B.C. Centre for Disease Control	B.C. Centre for Disease Control
A/British_Columbia/004/2020	EPI_ISL_411562	2020-01-06	B.C. Centre for Disease Control	B.C. Centre for Disease Control
A/British_Columbia/005/2020	EPI_ISL_411563	2020-01-07	B.C. Centre for Disease Control	B.C. Centre for Disease Control
A/British_Columbia/007/2020	EPI_ISL_411565	2020-01-08	B.C. Centre for Disease Control	B.C. Centre for Disease Control
A/British_Columbia/009/2020	EPI_ISL_411567	2020-01-09	B.C. Centre for Disease Control	B.C. Centre for Disease Control
A/British_Columbia/019/2020	EPI_ISL_411568	2020-01-14	B.C. Centre for Disease Control	B.C. Centre for Disease Control
A/British_Columbia/215/2019	EPI_ISL_411587	2019-12-14	B.C. Centre for Disease Control	B.C. Centre for Disease Control
A/Quebec/163/2019	EPI_ISL_411536	2019-12-08	Laboratoire de Santé Publique du Québec	B.C. Centre for Disease Control
A/Quebec/167/2019	EPI_ISL_411540	2019-12-09	Laboratoire de Santé Publique du Québec	B.C. Centre for Disease Control
A/Quebec/169/2019	EPI_ISL_411541	2019-12-11	Laboratoire de Santé Publique du Québec	B.C. Centre for Disease Control
A/Quebec/185/2019	EPI_ISL_411569	2019-12-12	Laboratoire de Santé Publique du Québec	B.C. Centre for Disease Control
A/Quebec/189/2019	EPI_ISL_411570	2019-12-09	Laboratoire de Santé Publique du Québec	B.C. Centre for Disease Control
A/Quebec/190/2019	EPI_ISL_411571	2019-12-16	Laboratoire de Santé Publique du Québec	B.C. Centre for Disease Control
A/Quebec/193/2019	EPI_ISL_411573	2019-12-17	Laboratoire de Santé Publique du Québec	B.C. Centre for Disease Control
A/Quebec/198/2019	EPI_ISL_411576	2019-12-19	Laboratoire de Santé Publique du Québec	B.C. Centre for Disease Control
A/Quebec/002/2020	EPI_ISL_411579	2020-01-02	Laboratoire de Santé Publique du Québec	B.C. Centre for Disease Control
A/Ontario/432/2019	EPI_ISL_411517	2019-12-05	Public Health Ontario	B.C. Centre for Disease Control
A/Ontario/433/2019	EPI_ISL_411518	2019-12-10	Public Health Ontario	B.C. Centre for Disease Control
A/Ontario/521/2019	EPI_ISL_411560	2019-12-30	Public Health Ontario	B.C. Centre for Disease Control
A/Alberta/096/2019	EPI_ISL_411510	2019-11-19	Provincial Laboratory for Public Health, Alberta Public Laboratories	B.C. Centre for Disease Control
A/Alberta/109/2019	EPI_ISL_411549	2019-12-15	Provincial Laboratory for Public Health, Alberta Public Laboratories	B.C. Centre for Disease Control
A/Alberta/001/2020	EPI_ISL_411552	2020-01-07	Provincial Laboratory for Public Health, Alberta Public Laboratories	B.C. Centre for Disease Control
A/Ontario/479/2019	EPI_ISL_411557	2019-12-23	Public Health Ontario	B.C. Centre for Disease Control
A/Ontario/520/2019	EPI_ISL_411558	2019-12-27	Public Health Ontario	B.C. Centre for Disease Control
A/Alberta/RV2651/2019	EPI_ISL_409424	2019-11-28	National Microbiology Laboratory, Public Health Agency of Canada (PHAC)	Centers for Disease Control and Prevention
A/Ontario/RV2607/2019	EPI_ISL_409427	2019-11-29	National Microbiology Laboratory, Public Health Agency of Canada (PHAC)	Centers for Disease Control and Prevention
A/Quebec/RV2541/2019	EPI_ISL_409430	2019-11-18	National Microbiology Laboratory, Public Health Agency of Canada (PHAC)	Centers for Disease Control and Prevention
A/Saskatchewan/RV2539/2019	EPI_ISL_409431	2019-11-16	National Microbiology Laboratory, Public Health Agency of Canada (PHAC)	Centers for Disease Control and Prevention
A/Manitoba/RV2526/2019	EPI_ISL_409433	2019-11-15	National Microbiology Laboratory, Public Health Agency of Canada (PHAC)	Centers for Disease Control and Prevention
A/Saskatchewan/RV2532/2019	EPI_ISL_409432	2019-11-06	National Microbiology Laboratory, Public Health Agency of Canada (PHAC)	Centers for Disease Control and Prevention
A/Saskatchewan/RV2461/2019	EPI_ISL_400800	2019-10-05	National Microbiology Laboratory, Public Health Agency of Canada (PHAC)	Centers for Disease Control and Prevention
A/Ontario/RV2489/2019	EPI_ISL_400797	2019-10-04	National Microbiology Laboratory, Public Health Agency of Canada (PHAC)	Centers for Disease Control and Prevention
A/Saskatchewan/RV2378/2019	EPI_ISL_400772	2019-07-12	National Microbiology Laboratory, Public Health Agency of Canada (PHAC)	Centers for Disease Control and Prevention
A/Ontario/RV2449/2019	EPI_ISL_398828	2019-09-21	National Microbiology Laboratory, Public Health Agency of Canada (PHAC)	Centers for Disease Control and Prevention
A/Ontario/RV2451/2019	EPI_ISL_398826	2019-09-28	National Microbiology Laboratory, Public Health Agency of Canada (PHAC)	Centers for Disease Control and Prevention
A/Quebec/166/2019	EPI_ISL_411539	2019-12-05	Laboratoire de Santé Publique du Québec	B.C. Centre for Disease Control
A/Ontario/478/2019	EPI_ISL_411556	2019-12-20	Public Health Ontario	B.C. Centre for Disease Control
A/Ontario/RV2444/2019	EPI_ISL_400778	2019-09-11	National Microbiology Laboratory, Public Health Agency of Canada (PHAC)	Centers for Disease Control and Prevention
A/Ontario/RV2439/2019	EPI_ISL_400774	2019-09-02	National Microbiology Laboratory, Public Health Agency of Canada (PHAC)	Centers for Disease Control and Prevention
A/British_Columbia/210/2019	EPI_ISL_411528	2019-11-01	B.C. Centre for Disease Control	B.C. Centre for Disease Control
A/Ontario/RV2450/2019	EPI_ISL_398827	2019-09-24	National Microbiology Laboratory, Public Health Agency of Canada (PHAC)	Centers for Disease Control and Prevention
A/Ontario/435/2019	EPI_ISL_411519	2019-11-05	Public Health Ontario	B.C. Centre for Disease Control
A/Ontario/431/2019	EPI_ISL_411516	2019-12-03	Public Health Ontario	B.C. Centre for Disease Control
A/Ontario/285/2018	EPI_ISL_346189	2018-12-11	Public Health Ontario	B.C. Centre for Disease Control
A/Ontario/310/2018	EPI_ISL_346190	2018-12-21	Public Health Ontario	B.C. Centre for Disease Control
A/Ontario/RV3993/2018	EPI_ISL_334155	2018-10-19	National Microbiology Laboratory, Public Health Agency of Canada (PHAC)	Centers for Disease Control and Prevention
A/Alberta/RV4014/2018	EPI_ISL_334158	2018-10-27	National Microbiology Laboratory, Public Health Agency of Canada (PHAC)	Centers for Disease Control and Prevention
A/Alberta/RV4168/2018	EPI_ISL_338641	2018-11-05	National Microbiology Laboratory, Public Health Agency of Canada (PHAC)	Centers for Disease Control and Prevention
A/Alberta/082/2018	EPI_ISL_346183	2018-11-08	Provincial Laboratory for Public Health, Alberta Public Laboratories	B.C. Centre for Disease Control
A/Ontario/RV4214/2018	EPI_ISL_339778	2018-11-24	National Microbiology Laboratory, Public Health Agency of Canada (PHAC)	Centers for Disease Control and Prevention
A/Ontario/337/2018	EPI_ISL_346194	2018-12-12	Public Health Ontario	B.C. Centre for Disease Control
A/Ontario/348/2018	EPI_ISL_346196	2018-12-19	Public Health Ontario	B.C. Centre for Disease Control
A/Ontario/356/2018	EPI_ISL_346197	2018-12-24	Public Health Ontario	B.C. Centre for Disease Control
A/Ontario/362/2018	EPI_ISL_346198	2018-12-28	Public Health Ontario	B.C. Centre for Disease Control
A/Ontario/RV0976/2019	EPI_ISL_349896	2019	National Microbiology Laboratory, Public Health Agency of Canada (PHAC)	Centers for Disease Control and Prevention
A/Ontario/RV0968/2019	EPI_ISL_350091	2019-01-29	National Microbiology Laboratory, Public Health Agency of Canada (PHAC)	Centers for Disease Control and Prevention
A/Quebec/RV1899/2019	EPI_ISL_398552	2019-05-01	National Microbiology Laboratory, Public Health Agency of Canada (PHAC)	Centers for Disease Control and Prevention
A/Manitoba/RV2215/2019	EPI_ISL_398549	2019-05-24	National Microbiology Laboratory, Public Health Agency of Canada (PHAC)	Centers for Disease Control and Prevention
A/Alberta/RV2423/2019	EPI_ISL_398544	2019-06-10	National Microbiology Laboratory, Public Health Agency of Canada (PHAC)	Centers for Disease Control and Prevention
A/Ontario/523/2019	EPI_ISL_411527	2019-12-31	Public Health Ontario	B.C. Centre for Disease Control
A/Ontario/RV4025/2020	EPI_ISL_471534	2020-03-19	National Microbiology Laboratory, Public Health Agency of Canada (PHAC)	Centers for Disease Control and Prevention
A/Quebec/161/2019	EPI_ISL_411535	2019-12-03	Laboratoire de Santé Publique du Québec	B.C. Centre for Disease Control
A/Quebec/011/2020	EPI_ISL_411581	2020-01-08	Laboratoire de Santé Publique du Québec	B.C. Centre for Disease Control
A/Ontario/443/2019	EPI_ISL_411526	2019-12-05	Public Health Ontario	B.C. Centre for Disease Control
A/Alberta/095/2019	EPI_ISL_411509	2019-11-18	Provincial Laboratory for Public Health, Alberta Public Laboratories	B.C. Centre for Disease Control
A/Ontario/476/2019	EPI_ISL_411524	2019-12-17	Public Health Ontario	B.C. Centre for Disease Control
A/Quebec/RV2436/2019	EPI_ISL_398539	2019-09-04	National Microbiology Laboratory, Public Health Agency of Canada (PHAC)	Centers for Disease Control and Prevention
A/Ontario/RV2503/2019	EPI_ISL_400851	2019-10-30	National Microbiology Laboratory, Public Health Agency of Canada (PHAC)	Centers for Disease Control and Prevention
A/Saskatchewan/RV2694/2019	EPI_ISL_409419	2019-12-09	National Microbiology Laboratory, Public Health Agency of Canada (PHAC)	Centers for Disease Control and Prevention
A/Ontario/439/2019	EPI_ISL_411523	2019-11-27	Public Health Ontario	B.C. Centre for Disease Control
A/Ontario/437/2019	EPI_ISL_411521	2019-11-13	Public Health Ontario	B.C. Centre for Disease Control
A/Ontario/436/2019	EPI_ISL_411520	2019-11-12	Public Health Ontario	B.C. Centre for Disease Control
A/Alberta/113/2019	EPI_ISL_411515	2019-12-30	Provincial Laboratory for Public Health, Alberta Public Laboratories	B.C. Centre for Disease Control
A/Alberta/098/2019	EPI_ISL_411512	2019-11-25	Provincial Laboratory for Public Health, Alberta Public Laboratories	B.C. Centre for Disease Control
A/Quebec/196/2019	EPI_ISL_411543	2019-12-17	Laboratoire de Santé Publique du Québec	B.C. Centre for Disease Control
A/British_Columbia/218/2019	EPI_ISL_411534	2019-12-19	B.C. Centre for Disease Control	B.C. Centre for Disease Control
A/Saskatchewan/RV3923/2020	EPI_ISL_471535	2020-03-03	National Microbiology Laboratory, Public Health Agency of Canada (PHAC)	Centers for Disease Control and Prevention
A/Manitoba/RV5046/2020	EPI_ISL_471533	2020-03-06	National Microbiology Laboratory, Public Health Agency of Canada (PHAC)	Centers for Disease Control and Prevention
A/Quebec/034/2020	EPI_ISL_411586	2020-01-13	Laboratoire de Santé Publique du Québec	B.C. Centre for Disease Control
A/Saskatchewan/RV2453/2019	EPI_ISL_400784	2019-09-23	National Microbiology Laboratory, Public Health Agency of Canada (PHAC)	Centers for Disease Control and Prevention
A/Alberta/RV2630/2019	EPI_ISL_409423	2019-11-05	National Microbiology Laboratory, Public Health Agency of Canada (PHAC)	Centers for Disease Control and Prevention
A/Ontario/477/2019	EPI_ISL_411555	2019-12-20	Public Health Ontario	B.C. Centre for Disease Control
A/Ontario/475/2019	EPI_ISL_411554	2019-12-16	Public Health Ontario	B.C. Centre for Disease Control
A/Ontario/438/2019	EPI_ISL_411522	2019-11-18	Public Health Ontario	B.C. Centre for Disease Control
A/Alberta/112/2019	EPI_ISL_411551	2019-12-27	Provincial Laboratory for Public Health, Alberta Public Laboratories	B.C. Centre for Disease Control
A/Alberta/111/2019	EPI_ISL_411550	2019-12-19	Provincial Laboratory for Public Health, Alberta Public Laboratories	B.C. Centre for Disease Control
A/Alberta/108/2019	EPI_ISL_411548	2019-12-13	Provincial Laboratory for Public Health, Alberta Public Laboratories	B.C. Centre for Disease Control
A/Alberta/107/2019	EPI_ISL_411547	2019-12-12	Provincial Laboratory for Public Health, Alberta Public Laboratories	B.C. Centre for Disease Control
A/Alberta/100/2019	EPI_ISL_411514	2019-12-04	Provincial Laboratory for Public Health, Alberta Public Laboratories	B.C. Centre for Disease Control
A/Alberta/097/2019	EPI_ISL_411511	2019-11-20	Provincial Laboratory for Public Health, Alberta Public Laboratories	B.C. Centre for Disease Control
A/Alberta/094/2019	EPI_ISL_411508	2019-11-17	Provincial Laboratory for Public Health, Alberta Public Laboratories	B.C. Centre for Disease Control
A/Alberta/093/2019	EPI_ISL_411507	2019-11-05	Provincial Laboratory for Public Health, Alberta Public Laboratories	B.C. Centre for Disease Control
A/Ontario/474/2019	EPI_ISL_411553	2019-12-23	Public Health Ontario	B.C. Centre for Disease Control
A/Quebec/025/2020	EPI_ISL_411583	2020-01-08	Laboratoire de Santé Publique du Québec	B.C. Centre for Disease Control
A/Quebec/024/2020	EPI_ISL_411582	2020-01-08	Laboratoire de Santé Publique du Québec	B.C. Centre for Disease Control
A/Quebec/010/2020	EPI_ISL_411580	2020-01-07	Laboratoire de Santé Publique du Québec	B.C. Centre for Disease Control
A/Quebec/197/2019	EPI_ISL_411575	2019-12-23	Laboratoire de Santé Publique du Québec	B.C. Centre for Disease Control
A/British_Columbia/006/2020	EPI_ISL_411564	2020-01-08	B.C. Centre for Disease Control	B.C. Centre for Disease Control
A/Alberta/RV5268/2020	EPI_ISL_471532	2020-03-04	National Microbiology Laboratory, Public Health Agency of Canada (PHAC)	Centers for Disease Control and Prevention
A/British Columbia/011/2017	EPI_ISL_255002	2017-01-03			Skowronski,D.M.; Chambers,C.; Sabaiduc,S.; Dickinson,J.A.; Winter,A.L.; De Serres,G.; Drews,S.J.; Jassem,A.; Gubbay,J.B.; Charest,H.; Balshaw,R.; Bastien,N.; Li,Y.; Krajden,M.; Winter,A.-L.
A/Alberta/004/2017	EPI_ISL_254905	2017-01-03			Skowronski,D.M.; Chambers,C.; Sabaiduc,S.; Dickinson,J.A.; Winter,A.L.; De Serres,G.; Drews,S.J.; Jassem,A.; Gubbay,J.B.; Charest,H.; Balshaw,R.; Bastien,N.; Li,Y.; Krajden,M.; Winter,A.-L.
A/Alberta/151/2016	EPI_ISL_254920	2016-11-08			Skowronski,D.M.; Chambers,C.; Sabaiduc,S.; Dickinson,J.A.; Winter,A.L.; De Serres,G.; Drews,S.J.; Jassem,A.; Gubbay,J.B.; Charest,H.; Balshaw,R.; Bastien,N.; Li,Y.; Krajden,M.; Winter,A.-L.
A/British Columbia/018/2017	EPI_ISL_255016	2017-01-06			Skowronski,D.M.; Chambers,C.; Sabaiduc,S.; Dickinson,J.A.; Winter,A.L.; De Serres,G.; Drews,S.J.; Jassem,A.; Gubbay,J.B.; Charest,H.; Balshaw,R.; Bastien,N.; Li,Y.; Krajden,M.; Winter,A.-L.
A/British Columbia/021/2017	EPI_ISL_255004	2017-01-05			Skowronski,D.M.; Chambers,C.; Sabaiduc,S.; Dickinson,J.A.; Winter,A.L.; De Serres,G.; Drews,S.J.; Jassem,A.; Gubbay,J.B.; Charest,H.; Balshaw,R.; Bastien,N.; Li,Y.; Krajden,M.; Winter,A.-L.
A/British Columbia/145/2016	EPI_ISL_254980	2016-12-20			Skowronski,D.M.; Chambers,C.; Sabaiduc,S.; Dickinson,J.A.; Winter,A.L.; De Serres,G.; Drews,S.J.; Jassem,A.; Gubbay,J.B.; Charest,H.; Balshaw,R.; Bastien,N.; Li,Y.; Krajden,M.; Winter,A.-L.
A/British Columbia/125/2016	EPI_ISL_254979	2016-12-06			Skowronski,D.M.; Chambers,C.; Sabaiduc,S.; Dickinson,J.A.; Winter,A.L.; De Serres,G.; Drews,S.J.; Jassem,A.; Gubbay,J.B.; Charest,H.; Balshaw,R.; Bastien,N.; Li,Y.; Krajden,M.; Winter,A.-L.
A/British Columbia/133/2016	EPI_ISL_254978	2016-12-18			Skowronski,D.M.; Chambers,C.; Sabaiduc,S.; Dickinson,J.A.; Winter,A.L.; De Serres,G.; Drews,S.J.; Jassem,A.; Gubbay,J.B.; Charest,H.; Balshaw,R.; Bastien,N.; Li,Y.; Krajden,M.; Winter,A.-L.
A/British Columbia/010/2017	EPI_ISL_254999	2017-01-05			Skowronski,D.M.; Chambers,C.; Sabaiduc,S.; Dickinson,J.A.; Winter,A.L.; De Serres,G.; Drews,S.J.; Jassem,A.; Gubbay,J.B.; Charest,H.; Balshaw,R.; Bastien,N.; Li,Y.; Krajden,M.; Winter,A.-L.
A/British Columbia/038/2017	EPI_ISL_255000	2017-01-12			Skowronski,D.M.; Chambers,C.; Sabaiduc,S.; Dickinson,J.A.; Winter,A.L.; De Serres,G.; Drews,S.J.; Jassem,A.; Gubbay,J.B.; Charest,H.; Balshaw,R.; Bastien,N.; Li,Y.; Krajden,M.; Winter,A.-L.
A/British Columbia/140/2016	EPI_ISL_255033	2016-12-20			Skowronski,D.M.; Chambers,C.; Sabaiduc,S.; Dickinson,J.A.; Winter,A.L.; De Serres,G.; Drews,S.J.; Jassem,A.; Gubbay,J.B.; Charest,H.; Balshaw,R.; Bastien,N.; Li,Y.; Krajden,M.; Winter,A.-L.
A/Alberta/157/2016	EPI_ISL_254900	2016-11-21			Skowronski,D.M.; Chambers,C.; Sabaiduc,S.; Dickinson,J.A.; Winter,A.L.; De Serres,G.; Drews,S.J.; Jassem,A.; Gubbay,J.B.; Charest,H.; Balshaw,R.; Bastien,N.; Li,Y.; Krajden,M.; Winter,A.-L.
A/British Columbia/152/2016	EPI_ISL_254981	2016-12-22			Skowronski,D.M.; Chambers,C.; Sabaiduc,S.; Dickinson,J.A.; Winter,A.L.; De Serres,G.; Drews,S.J.; Jassem,A.; Gubbay,J.B.; Charest,H.; Balshaw,R.; Bastien,N.; Li,Y.; Krajden,M.; Winter,A.-L.
A/British Columbia/132/2016	EPI_ISL_254982	2016-12-14			Skowronski,D.M.; Chambers,C.; Sabaiduc,S.; Dickinson,J.A.; Winter,A.L.; De Serres,G.; Drews,S.J.; Jassem,A.; Gubbay,J.B.; Charest,H.; Balshaw,R.; Bastien,N.; Li,Y.; Krajden,M.; Winter,A.-L.
A/British Columbia/153/2016	EPI_ISL_254983	2016-12-28			Skowronski,D.M.; Chambers,C.; Sabaiduc,S.; Dickinson,J.A.; Winter,A.L.; De Serres,G.; Drews,S.J.; Jassem,A.; Gubbay,J.B.; Charest,H.; Balshaw,R.; Bastien,N.; Li,Y.; Krajden,M.; Winter,A.-L.
A/British Columbia/156/2016	EPI_ISL_254984	2016-12-29			Skowronski,D.M.; Chambers,C.; Sabaiduc,S.; Dickinson,J.A.; Winter,A.L.; De Serres,G.; Drews,S.J.; Jassem,A.; Gubbay,J.B.; Charest,H.; Balshaw,R.; Bastien,N.; Li,Y.; Krajden,M.; Winter,A.-L.
A/British Columbia/127/2016	EPI_ISL_254985	2016-12-09			Skowronski,D.M.; Chambers,C.; Sabaiduc,S.; Dickinson,J.A.; Winter,A.L.; De Serres,G.; Drews,S.J.; Jassem,A.; Gubbay,J.B.; Charest,H.; Balshaw,R.; Bastien,N.; Li,Y.; Krajden,M.; Winter,A.-L.
A/British Columbia/050/2017	EPI_ISL_255001	2017-01-16			Skowronski,D.M.; Chambers,C.; Sabaiduc,S.; Dickinson,J.A.; Winter,A.L.; De Serres,G.; Drews,S.J.; Jassem,A.; Gubbay,J.B.; Charest,H.; Balshaw,R.; Bastien,N.; Li,Y.; Krajden,M.; Winter,A.-L.
A/British Columbia/030/2017	EPI_ISL_255003	2017-01-05			Skowronski,D.M.; Chambers,C.; Sabaiduc,S.; Dickinson,J.A.; Winter,A.L.; De Serres,G.; Drews,S.J.; Jassem,A.; Gubbay,J.B.; Charest,H.; Balshaw,R.; Bastien,N.; Li,Y.; Krajden,M.; Winter,A.-L.
A/British Columbia/015/2017	EPI_ISL_255005	2017-01-05			Skowronski,D.M.; Chambers,C.; Sabaiduc,S.; Dickinson,J.A.; Winter,A.L.; De Serres,G.; Drews,S.J.; Jassem,A.; Gubbay,J.B.; Charest,H.; Balshaw,R.; Bastien,N.; Li,Y.; Krajden,M.; Winter,A.-L.
A/British Columbia/006/2017	EPI_ISL_255006	2017-01-03			Skowronski,D.M.; Chambers,C.; Sabaiduc,S.; Dickinson,J.A.; Winter,A.L.; De Serres,G.; Drews,S.J.; Jassem,A.; Gubbay,J.B.; Charest,H.; Balshaw,R.; Bastien,N.; Li,Y.; Krajden,M.; Winter,A.-L.
A/British Columbia/025/2017	EPI_ISL_255007	2017-01-09			Skowronski,D.M.; Chambers,C.; Sabaiduc,S.; Dickinson,J.A.; Winter,A.L.; De Serres,G.; Drews,S.J.; Jassem,A.; Gubbay,J.B.; Charest,H.; Balshaw,R.; Bastien,N.; Li,Y.; Krajden,M.; Winter,A.-L.
A/British Columbia/043/2017	EPI_ISL_255008	2017-01-12			Skowronski,D.M.; Chambers,C.; Sabaiduc,S.; Dickinson,J.A.; Winter,A.L.; De Serres,G.; Drews,S.J.; Jassem,A.; Gubbay,J.B.; Charest,H.; Balshaw,R.; Bastien,N.; Li,Y.; Krajden,M.; Winter,A.-L.
A/British Columbia/046/2017	EPI_ISL_255009	2017-01-12			Skowronski,D.M.; Chambers,C.; Sabaiduc,S.; Dickinson,J.A.; Winter,A.L.; De Serres,G.; Drews,S.J.; Jassem,A.; Gubbay,J.B.; Charest,H.; Balshaw,R.; Bastien,N.; Li,Y.; Krajden,M.; Winter,A.-L.
A/British Columbia/026/2017	EPI_ISL_255010	2017-01-09			Skowronski,D.M.; Chambers,C.; Sabaiduc,S.; Dickinson,J.A.; Winter,A.L.; De Serres,G.; Drews,S.J.; Jassem,A.; Gubbay,J.B.; Charest,H.; Balshaw,R.; Bastien,N.; Li,Y.; Krajden,M.; Winter,A.-L.
A/Ontario/242/2016	EPI_ISL_255085	2016-12-14			Skowronski,D.M.; Chambers,C.; Sabaiduc,S.; Dickinson,J.A.; Winter,A.L.; De Serres,G.; Drews,S.J.; Jassem,A.; Gubbay,J.B.; Charest,H.; Balshaw,R.; Bastien,N.; Li,Y.; Krajden,M.; Winter,A.-L.
A/Alberta/RV3927/2018	EPI_ISL_332187	2018-08-29	National Microbiology Laboratory, Public Health Agency of Canada (PHAC)	Centers for Disease Control and Prevention
A/Ontario/RV2301/2017	EPI_ISL_285733	2017-09-02	National Microbiology Laboratory, Public Health Agency of Canada (PHAC)	Centers for Disease Control and Prevention
A/Ontario/RV4215/2018	EPI_ISL_341103	2018-11-23	National Microbiology Laboratory, Public Health Agency of Canada (PHAC)	Centers for Disease Control and Prevention
A/Alberta/RV3928/2018	EPI_ISL_332167	2018-09-07	National Microbiology Laboratory, Public Health Agency of Canada (PHAC)	Centers for Disease Control and Prevention
A/Ontario/RV2667/2017	EPI_ISL_296447	2017-11-21	National Microbiology Laboratory, Public Health Agency of Canada (PHAC)	Centers for Disease Control and Prevention
A/Alberta/RV2370/2017	EPI_ISL_285743	2017-09-24	National Microbiology Laboratory, Public Health Agency of Canada (PHAC)	Centers for Disease Control and Prevention
A/British Columbia/144/2016	EPI_ISL_255035	2016-12-21			Skowronski,D.M.; Chambers,C.; Sabaiduc,S.; Dickinson,J.A.; Winter,A.L.; De Serres,G.; Drews,S.J.; Jassem,A.; Gubbay,J.B.; Charest,H.; Balshaw,R.; Bastien,N.; Li,Y.; Krajden,M.; Winter,A.-L.
A/British Columbia/019/2017	EPI_ISL_255014	2017-01-06			Skowronski,D.M.; Chambers,C.; Sabaiduc,S.; Dickinson,J.A.; Winter,A.L.; De Serres,G.; Drews,S.J.; Jassem,A.; Gubbay,J.B.; Charest,H.; Balshaw,R.; Bastien,N.; Li,Y.; Krajden,M.; Winter,A.-L.
A/British Columbia/155/2016	EPI_ISL_254996	2016-12-29			Skowronski,D.M.; Chambers,C.; Sabaiduc,S.; Dickinson,J.A.; Winter,A.L.; De Serres,G.; Drews,S.J.; Jassem,A.; Gubbay,J.B.; Charest,H.; Balshaw,R.; Bastien,N.; Li,Y.; Krajden,M.; Winter,A.-L.
A/British Columbia/159/2016	EPI_ISL_254997	2016-12-29			Skowronski,D.M.; Chambers,C.; Sabaiduc,S.; Dickinson,J.A.; Winter,A.L.; De Serres,G.; Drews,S.J.; Jassem,A.; Gubbay,J.B.; Charest,H.; Balshaw,R.; Bastien,N.; Li,Y.; Krajden,M.; Winter,A.-L.
A/British Columbia/117/2016	EPI_ISL_254963	2016-11-09			Skowronski,D.M.; Chambers,C.; Sabaiduc,S.; Dickinson,J.A.; Winter,A.L.; De Serres,G.; Drews,S.J.; Jassem,A.; Gubbay,J.B.; Charest,H.; Balshaw,R.; Bastien,N.; Li,Y.; Krajden,M.; Winter,A.-L.
A/Ontario/RV3197/2016	EPI_ISL_239672	2016-11-15	National Microbiology Laboratory, Public Health Agency of Canada (PHAC)	Centers for Disease Control and Prevention
A/Ontario/RV1945/2016	EPI_ISL_223176	2016-03-16	National Microbiology Laboratory, Public Health Agency of Canada (PHAC)	Centers for Disease Control and Prevention
A/Alberta/RV3887/2018	EPI_ISL_332181	2018-06-28	National Microbiology Laboratory, Public Health Agency of Canada (PHAC)	Centers for Disease Control and Prevention
A/British Columbia/009/2017	EPI_ISL_254995	2017-01-05			Skowronski,D.M.; Chambers,C.; Sabaiduc,S.; Dickinson,J.A.; Winter,A.L.; De Serres,G.; Drews,S.J.; Jassem,A.; Gubbay,J.B.; Charest,H.; Balshaw,R.; Bastien,N.; Li,Y.; Krajden,M.; Winter,A.-L.
A/Ontario/255/2016	EPI_ISL_255059	2016-12-27			Skowronski,D.M.; Chambers,C.; Sabaiduc,S.; Dickinson,J.A.; Winter,A.L.; De Serres,G.; Drews,S.J.; Jassem,A.; Gubbay,J.B.; Charest,H.; Balshaw,R.; Bastien,N.; Li,Y.; Krajden,M.; Winter,A.-L.
A/Ontario/247/2016	EPI_ISL_255080	2016-12-21			Skowronski,D.M.; Chambers,C.; Sabaiduc,S.; Dickinson,J.A.; Winter,A.L.; De Serres,G.; Drews,S.J.; Jassem,A.; Gubbay,J.B.; Charest,H.; Balshaw,R.; Bastien,N.; Li,Y.; Krajden,M.; Winter,A.-L.
A/Ontario/014/2017	EPI_ISL_255081	2017-01-06			Skowronski,D.M.; Chambers,C.; Sabaiduc,S.; Dickinson,J.A.; Winter,A.L.; De Serres,G.; Drews,S.J.; Jassem,A.; Gubbay,J.B.; Charest,H.; Balshaw,R.; Bastien,N.; Li,Y.; Krajden,M.; Winter,A.-L.
A/Ontario/250/2016	EPI_ISL_255082	2016-12-21			Skowronski,D.M.; Chambers,C.; Sabaiduc,S.; Dickinson,J.A.; Winter,A.L.; De Serres,G.; Drews,S.J.; Jassem,A.; Gubbay,J.B.; Charest,H.; Balshaw,R.; Bastien,N.; Li,Y.; Krajden,M.; Winter,A.-L.
A/Ontario/022/2017	EPI_ISL_255083	2017-01-11			Skowronski,D.M.; Chambers,C.; Sabaiduc,S.; Dickinson,J.A.; Winter,A.L.; De Serres,G.; Drews,S.J.; Jassem,A.; Gubbay,J.B.; Charest,H.; Balshaw,R.; Bastien,N.; Li,Y.; Krajden,M.; Winter,A.-L.
A/Ontario/026/2017	EPI_ISL_255084	2017-01-12			Skowronski,D.M.; Chambers,C.; Sabaiduc,S.; Dickinson,J.A.; Winter,A.L.; De Serres,G.; Drews,S.J.; Jassem,A.; Gubbay,J.B.; Charest,H.; Balshaw,R.; Bastien,N.; Li,Y.; Krajden,M.; Winter,A.-L.
A/Ontario/015/2017	EPI_ISL_255078	2017-01-07			Skowronski,D.M.; Chambers,C.; Sabaiduc,S.; Dickinson,J.A.; Winter,A.L.; De Serres,G.; Drews,S.J.; Jassem,A.; Gubbay,J.B.; Charest,H.; Balshaw,R.; Bastien,N.; Li,Y.; Krajden,M.; Winter,A.-L.
A/Ontario/016/2017	EPI_ISL_255079	2017-01-07			Skowronski,D.M.; Chambers,C.; Sabaiduc,S.; Dickinson,J.A.; Winter,A.L.; De Serres,G.; Drews,S.J.; Jassem,A.; Gubbay,J.B.; Charest,H.; Balshaw,R.; Bastien,N.; Li,Y.; Krajden,M.; Winter,A.-L.
A/Alberta/RV3924/2018	EPI_ISL_332185	2018-07-17	National Microbiology Laboratory, Public Health Agency of Canada (PHAC)	Centers for Disease Control and Prevention
A/Ontario/RV2299/2017	EPI_ISL_285732	2017-09-11	National Microbiology Laboratory, Public Health Agency of Canada (PHAC)	Centers for Disease Control and Prevention
A/Saskatchewan/RV2339/2017	EPI_ISL_285740	2017-09-20	National Microbiology Laboratory, Public Health Agency of Canada (PHAC)	Centers for Disease Control and Prevention
A/Alberta/009/2017	EPI_ISL_254951	2017-01-11			Skowronski,D.M.; Chambers,C.; Sabaiduc,S.; Dickinson,J.A.; Winter,A.L.; De Serres,G.; Drews,S.J.; Jassem,A.; Gubbay,J.B.; Charest,H.; Balshaw,R.; Bastien,N.; Li,Y.; Krajden,M.; Winter,A.-L.
A/British Columbia/123/2016	EPI_ISL_254977	2016-12-04			Skowronski,D.M.; Chambers,C.; Sabaiduc,S.; Dickinson,J.A.; Winter,A.L.; De Serres,G.; Drews,S.J.; Jassem,A.; Gubbay,J.B.; Charest,H.; Balshaw,R.; Bastien,N.; Li,Y.; Krajden,M.; Winter,A.-L.
A/British Columbia/124/2016	EPI_ISL_255034	2016-12-04			Skowronski,D.M.; Chambers,C.; Sabaiduc,S.; Dickinson,J.A.; Winter,A.L.; De Serres,G.; Drews,S.J.; Jassem,A.; Gubbay,J.B.; Charest,H.; Balshaw,R.; Bastien,N.; Li,Y.; Krajden,M.; Winter,A.-L.
A/Saskatchewan/RV2598/2017	EPI_ISL_296438	2017-11-21	National Microbiology Laboratory, Public Health Agency of Canada (PHAC)	Centers for Disease Control and Prevention
A/Saskatchewan/RV2589/2017	EPI_ISL_296529	2017-11-03	National Microbiology Laboratory, Public Health Agency of Canada (PHAC)	Centers for Disease Control and Prevention
A/Ontario/261/2016	EPI_ISL_255060	2016-12-29			Skowronski,D.M.; Chambers,C.; Sabaiduc,S.; Dickinson,J.A.; Winter,A.L.; De Serres,G.; Drews,S.J.; Jassem,A.; Gubbay,J.B.; Charest,H.; Balshaw,R.; Bastien,N.; Li,Y.; Krajden,M.; Winter,A.-L.
A/Ontario/011/2017	EPI_ISL_255097	2017-01-09			Skowronski,D.M.; Chambers,C.; Sabaiduc,S.; Dickinson,J.A.; Winter,A.L.; De Serres,G.; Drews,S.J.; Jassem,A.; Gubbay,J.B.; Charest,H.; Balshaw,R.; Bastien,N.; Li,Y.; Krajden,M.; Winter,A.-L.
A/Ontario/024/2017	EPI_ISL_255098	2017-01-09			Skowronski,D.M.; Chambers,C.; Sabaiduc,S.; Dickinson,J.A.; Winter,A.L.; De Serres,G.; Drews,S.J.; Jassem,A.; Gubbay,J.B.; Charest,H.; Balshaw,R.; Bastien,N.; Li,Y.; Krajden,M.; Winter,A.-L.
A/Ontario/266/2016	EPI_ISL_255099	2016-12-30			Skowronski,D.M.; Chambers,C.; Sabaiduc,S.; Dickinson,J.A.; Winter,A.L.; De Serres,G.; Drews,S.J.; Jassem,A.; Gubbay,J.B.; Charest,H.; Balshaw,R.; Bastien,N.; Li,Y.; Krajden,M.; Winter,A.-L.
A/Ontario/268/2016	EPI_ISL_255096	2016-12-31			Skowronski,D.M.; Chambers,C.; Sabaiduc,S.; Dickinson,J.A.; Winter,A.L.; De Serres,G.; Drews,S.J.; Jassem,A.; Gubbay,J.B.; Charest,H.; Balshaw,R.; Bastien,N.; Li,Y.; Krajden,M.; Winter,A.-L.
A/Manitoba/RV3992/2018	EPI_ISL_334157	2018-10-26	National Microbiology Laboratory, Public Health Agency of Canada (PHAC)	Centers for Disease Control and Prevention
A/Saskatchewan/RV3932/2018	EPI_ISL_332190	2018-09-12	National Microbiology Laboratory, Public Health Agency of Canada (PHAC)	Centers for Disease Control and Prevention
A/Ontario/RV4043/2018	EPI_ISL_338637	2018-11-05	National Microbiology Laboratory, Public Health Agency of Canada (PHAC)	Centers for Disease Control and Prevention
A/Quebec/016/2019	EPI_ISL_346211	2018-12-30	Laboratoire de Santé Publique du Québec	B.C. Centre for Disease Control
A/Ontario/RV2823/2018	EPI_ISL_313524	2018-03-08	National Microbiology Laboratory, Public Health Agency of Canada (PHAC)	Centers for Disease Control and Prevention
A/Alberta/RV4026/2018	EPI_ISL_334152	2018-10-09	National Microbiology Laboratory, Public Health Agency of Canada (PHAC)	Centers for Disease Control and Prevention
A/Alberta/RV4033/2018	EPI_ISL_334151	2018-10-23	National Microbiology Laboratory, Public Health Agency of Canada (PHAC)	Centers for Disease Control and Prevention
A/Ontario/RV3948/2018	EPI_ISL_334150	2018-10-08	National Microbiology Laboratory, Public Health Agency of Canada (PHAC)	Centers for Disease Control and Prevention
A/Ontario/RV2291/2017	EPI_ISL_285731	2017-09-06	National Microbiology Laboratory, Public Health Agency of Canada (PHAC)	Centers for Disease Control and Prevention
A/Alberta/RV2336/2017	EPI_ISL_285738	2017-09-30	National Microbiology Laboratory, Public Health Agency of Canada (PHAC)	Centers for Disease Control and Prevention
A/Alberta/RV2337/2017	EPI_ISL_285739	2017-09-28	National Microbiology Laboratory, Public Health Agency of Canada (PHAC)	Centers for Disease Control and Prevention
A/Alberta/RV2367/2017	EPI_ISL_285742	2017-09-29	National Microbiology Laboratory, Public Health Agency of Canada (PHAC)	Centers for Disease Control and Prevention
A/Ontario/RV2605/2017	EPI_ISL_296087	2017-11-24	National Microbiology Laboratory, Public Health Agency of Canada (PHAC)	Centers for Disease Control and Prevention
A/Quebec/RV1797/2018	EPI_ISL_313509	2018-02-15	National Microbiology Laboratory, Public Health Agency of Canada (PHAC)	Centers for Disease Control and Prevention
A/Quebec/RV4054/2018	EPI_ISL_334149	2018-11-14	National Microbiology Laboratory, Public Health Agency of Canada (PHAC)	Centers for Disease Control and Prevention
A/Quebec/RV4052/2018	EPI_ISL_338639	2018-11-10	National Microbiology Laboratory, Public Health Agency of Canada (PHAC)	Centers for Disease Control and Prevention
A/Ontario/RV4196/2018	EPI_ISL_338642	2018-11-27	National Microbiology Laboratory, Public Health Agency of Canada (PHAC)	Centers for Disease Control and Prevention
A/Saskatchewan/RV4128/2018	EPI_ISL_339843	2018-11-24	National Microbiology Laboratory, Public Health Agency of Canada (PHAC)	Centers for Disease Control and Prevention
A/Alberta/237/2018	EPI_ISL_346184	2018-12-17	Provincial Laboratory for Public Health, Alberta Public Laboratories	B.C. Centre for Disease Control
A/Alberta/001/2019	EPI_ISL_346185	2019-01-03	Provincial Laboratory for Public Health, Alberta Public Laboratories	B.C. Centre for Disease Control
A/Ontario/248/2018	EPI_ISL_346186	2018-11-26	Public Health Ontario	B.C. Centre for Disease Control
A/Ontario/316/2018	EPI_ISL_346191	2018-12-25	Public Health Ontario	B.C. Centre for Disease Control
A/Quebec/242/2018	EPI_ISL_346206	2018-11-28	Laboratoire de Santé Publique du Québec	B.C. Centre for Disease Control
A/Quebec/265/2018	EPI_ISL_346208	2018-12-12	Laboratoire de Santé Publique du Québec	B.C. Centre for Disease Control
A/Quebec/285/2018	EPI_ISL_346209	2018-12-22	Laboratoire de Santé Publique du Québec	B.C. Centre for Disease Control
A/Quebec/003/2019	EPI_ISL_346210	2019-01-03	Laboratoire de Santé Publique du Québec	B.C. Centre for Disease Control
A/Quebec/018/2019	EPI_ISL_346212	2018-12-18	Laboratoire de Santé Publique du Québec	B.C. Centre for Disease Control
A/Manitoba/RV1040/2019	EPI_ISL_350088	2019-01-27	National Microbiology Laboratory, Public Health Agency of Canada (PHAC)	Centers for Disease Control and Prevention
A/Manitoba/RV2437/2019	EPI_ISL_400776	2019-09-06	National Microbiology Laboratory, Public Health Agency of Canada (PHAC)	Centers for Disease Control and Prevention
A/Ontario/RV2414/2015	EPI_ISL_215796	2015-11-12	National Microbiology Laboratory, Public Health Agency of Canada (PHAC)	Centers for Disease Control and Prevention
A/Alberta/RV2383/2015	EPI_ISL_202416	2015-10-09	National Microbiology Laboratory, Public Health Agency of Canada (PHAC)	Centers for Disease Control and Prevention
A/Alberta/RV2392/2015	EPI_ISL_208614	2015-10-12	National Microbiology Laboratory, Public Health Agency of Canada (PHAC)	Centers for Disease Control and Prevention
A/Ontario/RV2570/2019	EPI_ISL_409429	2019-11-05	National Microbiology Laboratory, Public Health Agency of Canada (PHAC)	Centers for Disease Control and Prevention
A/British Columbia/044/2019	EPI_ISL_346202	2019-01-19	B.C. Centre for Disease Control	B.C. Centre for Disease Control
A/British Columbia/048/2019	EPI_ISL_346203	2019-01-22	B.C. Centre for Disease Control	B.C. Centre for Disease Control
A/British Columbia/050/2019	EPI_ISL_346204	2019-01-24	B.C. Centre for Disease Control	B.C. Centre for Disease Control
A/British Columbia/062/2019	EPI_ISL_346205	2019-01-31	B.C. Centre for Disease Control	B.C. Centre for Disease Control
A/British Columbia/030/2019	EPI_ISL_346201	2019-01-15	B.C. Centre for Disease Control	B.C. Centre for Disease Control
A/British Columbia/040/2017	EPI_ISL_255030	2017-01-12			Skowronski,D.M.; Chambers,C.; Sabaiduc,S.; Dickinson,J.A.; Winter,A.L.; De Serres,G.; Drews,S.J.; Jassem,A.; Gubbay,J.B.; Charest,H.; Balshaw,R.; Bastien,N.; Li,Y.; Krajden,M.; Winter,A.-L.
A/British Columbia/005/2017	EPI_ISL_255021	2017-01-06			Skowronski,D.M.; Chambers,C.; Sabaiduc,S.; Dickinson,J.A.; Winter,A.L.; De Serres,G.; Drews,S.J.; Jassem,A.; Gubbay,J.B.; Charest,H.; Balshaw,R.; Bastien,N.; Li,Y.; Krajden,M.; Winter,A.-L.
A/British Columbia/035/2017	EPI_ISL_255011	2017-01-12			Skowronski,D.M.; Chambers,C.; Sabaiduc,S.; Dickinson,J.A.; Winter,A.L.; De Serres,G.; Drews,S.J.; Jassem,A.; Gubbay,J.B.; Charest,H.; Balshaw,R.; Bastien,N.; Li,Y.; Krajden,M.; Winter,A.-L.
A/British Columbia/028/2017	EPI_ISL_254998	2017-01-10			Skowronski,D.M.; Chambers,C.; Sabaiduc,S.; Dickinson,J.A.; Winter,A.L.; De Serres,G.; Drews,S.J.; Jassem,A.; Gubbay,J.B.; Charest,H.; Balshaw,R.; Bastien,N.; Li,Y.; Krajden,M.; Winter,A.-L.
A/British Columbia/118/2016	EPI_ISL_254975	2016-11-15			Skowronski,D.M.; Chambers,C.; Sabaiduc,S.; Dickinson,J.A.; Winter,A.L.; De Serres,G.; Drews,S.J.; Jassem,A.; Gubbay,J.B.; Charest,H.; Balshaw,R.; Bastien,N.; Li,Y.; Krajden,M.; Winter,A.-L.
A/British Columbia/147/2016	EPI_ISL_254967	2016-12-22			Skowronski,D.M.; Chambers,C.; Sabaiduc,S.; Dickinson,J.A.; Winter,A.L.; De Serres,G.; Drews,S.J.; Jassem,A.; Gubbay,J.B.; Charest,H.; Balshaw,R.; Bastien,N.; Li,Y.; Krajden,M.; Winter,A.-L.
A/British Columbia/012/2017	EPI_ISL_255023	2017-01-07			Skowronski,D.M.; Chambers,C.; Sabaiduc,S.; Dickinson,J.A.; Winter,A.L.; De Serres,G.; Drews,S.J.; Jassem,A.; Gubbay,J.B.; Charest,H.; Balshaw,R.; Bastien,N.; Li,Y.; Krajden,M.; Winter,A.-L.
A/British Columbia/120/2016	EPI_ISL_254965	2016-11-23			Skowronski,D.M.; Chambers,C.; Sabaiduc,S.; Dickinson,J.A.; Winter,A.L.; De Serres,G.; Drews,S.J.; Jassem,A.; Gubbay,J.B.; Charest,H.; Balshaw,R.; Bastien,N.; Li,Y.; Krajden,M.; Winter,A.-L.
A/British Columbia/128/2016	EPI_ISL_254962	2016-12-12			Skowronski,D.M.; Chambers,C.; Sabaiduc,S.; Dickinson,J.A.; Winter,A.L.; De Serres,G.; Drews,S.J.; Jassem,A.; Gubbay,J.B.; Charest,H.; Balshaw,R.; Bastien,N.; Li,Y.; Krajden,M.; Winter,A.-L.
A/Alberta/163/2016	EPI_ISL_254880	2016-11-28			Skowronski,D.M.; Chambers,C.; Sabaiduc,S.; Dickinson,J.A.; Winter,A.L.; De Serres,G.; Drews,S.J.; Jassem,A.; Gubbay,J.B.; Charest,H.; Balshaw,R.; Bastien,N.; Li,Y.; Krajden,M.; Winter,A.-L.
A/Alberta/155/2016	EPI_ISL_254901	2016-11-17			Skowronski,D.M.; Chambers,C.; Sabaiduc,S.; Dickinson,J.A.; Winter,A.L.; De Serres,G.; Drews,S.J.; Jassem,A.; Gubbay,J.B.; Charest,H.; Balshaw,R.; Bastien,N.; Li,Y.; Krajden,M.; Winter,A.-L.
A/Alberta/171/2016	EPI_ISL_254952	2016-12-01			Skowronski,D.M.; Chambers,C.; Sabaiduc,S.; Dickinson,J.A.; Winter,A.L.; De Serres,G.; Drews,S.J.; Jassem,A.; Gubbay,J.B.; Charest,H.; Balshaw,R.; Bastien,N.; Li,Y.; Krajden,M.; Winter,A.-L.
A/Alberta/RV3131/2016	EPI_ISL_242686	2016-10-04	National Microbiology Laboratory, Public Health Agency of Canada (PHAC)	Centers for Disease Control and Prevention
A/Saskatchewan/RV0049/2016	EPI_ISL_214006	2015-12-15	National Microbiology Laboratory, Public Health Agency of Canada (PHAC)	Centers for Disease Control and Prevention
A/Alberta/RV2387/2015	EPI_ISL_202406	2015-10-10	National Microbiology Laboratory, Public Health Agency of Canada (PHAC)	Centers for Disease Control and Prevention
A/Alberta/RV2386/2015	EPI_ISL_202409	2015-10-10	National Microbiology Laboratory, Public Health Agency of Canada (PHAC)	Centers for Disease Control and Prevention
A/Alberta/RV2385/2015	EPI_ISL_202410	2015-10-10	National Microbiology Laboratory, Public Health Agency of Canada (PHAC)	Centers for Disease Control and Prevention
A/Ontario/RV2377/2015	EPI_ISL_202812	2015-10-07	National Microbiology Laboratory, Public Health Agency of Canada (PHAC)	Centers for Disease Control and Prevention
A/Ontario/RV2378/2015	EPI_ISL_202814	2015-10-07	National Microbiology Laboratory, Public Health Agency of Canada (PHAC)	Centers for Disease Control and Prevention
A/Ontario/RV2379/2015	EPI_ISL_202816	2015-10-07	National Microbiology Laboratory, Public Health Agency of Canada (PHAC)	Centers for Disease Control and Prevention
A/Ontario/RV2380/2015	EPI_ISL_202818	2015-10-07	National Microbiology Laboratory, Public Health Agency of Canada (PHAC)	Centers for Disease Control and Prevention
A/Ontario/RV2428/2015	EPI_ISL_207396	2015-11-14	National Microbiology Laboratory, Public Health Agency of Canada (PHAC)	Centers for Disease Control and Prevention
A/Northwest Territories/RV2423/2015	EPI_ISL_207397	2015-11-19	National Microbiology Laboratory, Public Health Agency of Canada (PHAC)	Centers for Disease Control and Prevention
A/Ontario/RV2425/2015	EPI_ISL_207410	2015-11-13	National Microbiology Laboratory, Public Health Agency of Canada (PHAC)	Centers for Disease Control and Prevention
A/Northwest Territories/RV2424/2015	EPI_ISL_207437	2015-11-18	National Microbiology Laboratory, Public Health Agency of Canada (PHAC)	Centers for Disease Control and Prevention
A/Northwest Territories/RV2421/2015	EPI_ISL_207440	2015-11-13	National Microbiology Laboratory, Public Health Agency of Canada (PHAC)	Centers for Disease Control and Prevention
A/Northwest Territories/RV2422/2015	EPI_ISL_207446	2015-11-16	National Microbiology Laboratory, Public Health Agency of Canada (PHAC)	Centers for Disease Control and Prevention
A/Northwest Territories/RV2479/2015	EPI_ISL_207994	2015-11-20	National Microbiology Laboratory, Public Health Agency of Canada (PHAC)	Centers for Disease Control and Prevention
A/Northwest Territories/RV2434/2015	EPI_ISL_207996	2015-11-15	National Microbiology Laboratory, Public Health Agency of Canada (PHAC)	Centers for Disease Control and Prevention
A/Northwest Territories/RV2480/2015	EPI_ISL_208002	2015-11-23	National Microbiology Laboratory, Public Health Agency of Canada (PHAC)	Centers for Disease Control and Prevention
A/Ontario/RV2427/2015	EPI_ISL_208005	2015-11-15	National Microbiology Laboratory, Public Health Agency of Canada (PHAC)	Centers for Disease Control and Prevention
A/Alberta/RV2391/2015	EPI_ISL_208618	2015-10-11	National Microbiology Laboratory, Public Health Agency of Canada (PHAC)	Centers for Disease Control and Prevention
A/Ontario/RV2408/2015	EPI_ISL_208621	2015-11-02	National Microbiology Laboratory, Public Health Agency of Canada (PHAC)	Centers for Disease Control and Prevention
A/Ontario/RV2394/2015	EPI_ISL_208625	2015-10-15	National Microbiology Laboratory, Public Health Agency of Canada (PHAC)	Centers for Disease Control and Prevention
A/British Columbia/RV2470/2015	EPI_ISL_212963	2015-09-13	National Microbiology Laboratory, Public Health Agency of Canada (PHAC)	Centers for Disease Control and Prevention
A/Alberta/RV0038/2016	EPI_ISL_213966	2015-12-01	National Microbiology Laboratory, Public Health Agency of Canada (PHAC)	Centers for Disease Control and Prevention
A/North West Territories/RV2500/2015	EPI_ISL_213998	2015-11-22	National Microbiology Laboratory, Public Health Agency of Canada (PHAC)	Centers for Disease Control and Prevention
A/Ontario/RV0010/2016	EPI_ISL_213999	2016-01-07	National Microbiology Laboratory, Public Health Agency of Canada (PHAC)	Centers for Disease Control and Prevention
A/Saskatchewan/RV0044/2016	EPI_ISL_214005	2016-01-13	National Microbiology Laboratory, Public Health Agency of Canada (PHAC)	Centers for Disease Control and Prevention
A/Saskatchewan/RV1573/2016	EPI_ISL_223180	2016-03-17	National Microbiology Laboratory, Public Health Agency of Canada (PHAC)	Centers for Disease Control and Prevention
A/New Brunswick/RV3098/2016	EPI_ISL_239664	2016-09-22	National Microbiology Laboratory, Public Health Agency of Canada (PHAC)	Centers for Disease Control and Prevention
A/Quebec/RV3106/2016	EPI_ISL_239677	2016-09-27	National Microbiology Laboratory, Public Health Agency of Canada (PHAC)	Centers for Disease Control and Prevention
A/British Columbia/130/2016	EPI_ISL_254976	2016-12-12			Skowronski,D.M.; Chambers,C.; Sabaiduc,S.; Dickinson,J.A.; Winter,A.L.; De Serres,G.; Drews,S.J.; Jassem,A.; Gubbay,J.B.; Charest,H.; Balshaw,R.; Bastien,N.; Li,Y.; Krajden,M.; Winter,A.-L.
A/British Columbia/024/2017	EPI_ISL_255031	2017-01-09			Skowronski,D.M.; Chambers,C.; Sabaiduc,S.; Dickinson,J.A.; Winter,A.L.; De Serres,G.; Drews,S.J.; Jassem,A.; Gubbay,J.B.; Charest,H.; Balshaw,R.; Bastien,N.; Li,Y.; Krajden,M.; Winter,A.-L.
A/Alberta/96/2016	EPI_ISL_272191	2016-03-01			Skowronski,D.M.; Chambers,C.; Sabaiduc,S.; De Serres,G.; Winter,A.-L.; Dickinson,J.A.; Gubbay,J.B.; Drews,S.J.; Charest,H.; Bastien,N.; Li,Y.; Krajden,M.
A/British Columbia/108/2016	EPI_ISL_272211	2016-03-31			Skowronski,D.M.; Chambers,C.; Sabaiduc,S.; De Serres,G.; Winter,A.-L.; Dickinson,J.A.; Gubbay,J.B.; Drews,S.J.; Charest,H.; Bastien,N.; Li,Y.; Krajden,M.
A/Ontario/047/2016	EPI_ISL_272215	2016-02-09			Skowronski,D.M.; Chambers,C.; Sabaiduc,S.; De Serres,G.; Winter,A.-L.; Dickinson,J.A.; Gubbay,J.B.; Drews,S.J.; Charest,H.; Bastien,N.; Li,Y.; Krajden,M.
A/Quebec/RV1589/2016	EPI_ISL_223179	2016-03-31	National Microbiology Laboratory, Public Health Agency of Canada (PHAC)	Centers for Disease Control and Prevention
A/Alberta/RV3132/2016	EPI_ISL_239640	2016-10-06	National Microbiology Laboratory, Public Health Agency of Canada (PHAC)	Centers for Disease Control and Prevention
A/Ontario/RV3126/2016	EPI_ISL_239670	2016-09-28	National Microbiology Laboratory, Public Health Agency of Canada (PHAC)	Centers for Disease Control and Prevention
A/Alberta/005/2017	EPI_ISL_254881	2017-01-05			Skowronski,D.M.; Chambers,C.; Sabaiduc,S.; Dickinson,J.A.; Winter,A.L.; De Serres,G.; Drews,S.J.; Jassem,A.; Gubbay,J.B.; Charest,H.; Balshaw,R.; Bastien,N.; Li,Y.; Krajden,M.; Winter,A.-L.
A/Alberta/006/2017	EPI_ISL_254882	2017-01-06			Skowronski,D.M.; Chambers,C.; Sabaiduc,S.; Dickinson,J.A.; Winter,A.L.; De Serres,G.; Drews,S.J.; Jassem,A.; Gubbay,J.B.; Charest,H.; Balshaw,R.; Bastien,N.; Li,Y.; Krajden,M.; Winter,A.-L.
A/Alberta/153/2016	EPI_ISL_254883	2016-11-10			Skowronski,D.M.; Chambers,C.; Sabaiduc,S.; Dickinson,J.A.; Winter,A.L.; De Serres,G.; Drews,S.J.; Jassem,A.; Gubbay,J.B.; Charest,H.; Balshaw,R.; Bastien,N.; Li,Y.; Krajden,M.; Winter,A.-L.
A/Alberta/159/2016	EPI_ISL_254884	2016-11-22			Skowronski,D.M.; Chambers,C.; Sabaiduc,S.; Dickinson,J.A.; Winter,A.L.; De Serres,G.; Drews,S.J.; Jassem,A.; Gubbay,J.B.; Charest,H.; Balshaw,R.; Bastien,N.; Li,Y.; Krajden,M.; Winter,A.-L.
A/Alberta/212/2016	EPI_ISL_254885	2016-12-13			Skowronski,D.M.; Chambers,C.; Sabaiduc,S.; Dickinson,J.A.; Winter,A.L.; De Serres,G.; Drews,S.J.; Jassem,A.; Gubbay,J.B.; Charest,H.; Balshaw,R.; Bastien,N.; Li,Y.; Krajden,M.; Winter,A.-L.
A/Alberta/169/2016	EPI_ISL_254886	2016-11-30			Skowronski,D.M.; Chambers,C.; Sabaiduc,S.; Dickinson,J.A.; Winter,A.L.; De Serres,G.; Drews,S.J.; Jassem,A.; Gubbay,J.B.; Charest,H.; Balshaw,R.; Bastien,N.; Li,Y.; Krajden,M.; Winter,A.-L.
A/Alberta/217/2016	EPI_ISL_254887	2016-12-19			Skowronski,D.M.; Chambers,C.; Sabaiduc,S.; Dickinson,J.A.; Winter,A.L.; De Serres,G.; Drews,S.J.; Jassem,A.; Gubbay,J.B.; Charest,H.; Balshaw,R.; Bastien,N.; Li,Y.; Krajden,M.; Winter,A.-L.
A/Alberta/231/2016	EPI_ISL_254888	2016-12-30			Skowronski,D.M.; Chambers,C.; Sabaiduc,S.; Dickinson,J.A.; Winter,A.L.; De Serres,G.; Drews,S.J.; Jassem,A.; Gubbay,J.B.; Charest,H.; Balshaw,R.; Bastien,N.; Li,Y.; Krajden,M.; Winter,A.-L.
A/Alberta/150/2016	EPI_ISL_254889	2016-11-08			Skowronski,D.M.; Chambers,C.; Sabaiduc,S.; Dickinson,J.A.; Winter,A.L.; De Serres,G.; Drews,S.J.; Jassem,A.; Gubbay,J.B.; Charest,H.; Balshaw,R.; Bastien,N.; Li,Y.; Krajden,M.; Winter,A.-L.
A/Alberta/183/2016	EPI_ISL_254890	2016-12-05			Skowronski,D.M.; Chambers,C.; Sabaiduc,S.; Dickinson,J.A.; Winter,A.L.; De Serres,G.; Drews,S.J.; Jassem,A.; Gubbay,J.B.; Charest,H.; Balshaw,R.; Bastien,N.; Li,Y.; Krajden,M.; Winter,A.-L.
A/Alberta/194/2016	EPI_ISL_254891	2016-12-07			Skowronski,D.M.; Chambers,C.; Sabaiduc,S.; Dickinson,J.A.; Winter,A.L.; De Serres,G.; Drews,S.J.; Jassem,A.; Gubbay,J.B.; Charest,H.; Balshaw,R.; Bastien,N.; Li,Y.; Krajden,M.; Winter,A.-L.
A/Alberta/201/2016	EPI_ISL_254892	2016-12-09			Skowronski,D.M.; Chambers,C.; Sabaiduc,S.; Dickinson,J.A.; Winter,A.L.; De Serres,G.; Drews,S.J.; Jassem,A.; Gubbay,J.B.; Charest,H.; Balshaw,R.; Bastien,N.; Li,Y.; Krajden,M.; Winter,A.-L.
A/Alberta/202/2016	EPI_ISL_254893	2016-12-09			Skowronski,D.M.; Chambers,C.; Sabaiduc,S.; Dickinson,J.A.; Winter,A.L.; De Serres,G.; Drews,S.J.; Jassem,A.; Gubbay,J.B.; Charest,H.; Balshaw,R.; Bastien,N.; Li,Y.; Krajden,M.; Winter,A.-L.
A/Alberta/211/2016	EPI_ISL_254894	2016-12-13			Skowronski,D.M.; Chambers,C.; Sabaiduc,S.; Dickinson,J.A.; Winter,A.L.; De Serres,G.; Drews,S.J.; Jassem,A.; Gubbay,J.B.; Charest,H.; Balshaw,R.; Bastien,N.; Li,Y.; Krajden,M.; Winter,A.-L.
A/Alberta/215/2016	EPI_ISL_254895	2016-12-14			Skowronski,D.M.; Chambers,C.; Sabaiduc,S.; Dickinson,J.A.; Winter,A.L.; De Serres,G.; Drews,S.J.; Jassem,A.; Gubbay,J.B.; Charest,H.; Balshaw,R.; Bastien,N.; Li,Y.; Krajden,M.; Winter,A.-L.
A/Alberta/226/2016	EPI_ISL_254896	2016-12-27			Skowronski,D.M.; Chambers,C.; Sabaiduc,S.; Dickinson,J.A.; Winter,A.L.; De Serres,G.; Drews,S.J.; Jassem,A.; Gubbay,J.B.; Charest,H.; Balshaw,R.; Bastien,N.; Li,Y.; Krajden,M.; Winter,A.-L.
A/Alberta/229/2016	EPI_ISL_254897	2016-12-29			Skowronski,D.M.; Chambers,C.; Sabaiduc,S.; Dickinson,J.A.; Winter,A.L.; De Serres,G.; Drews,S.J.; Jassem,A.; Gubbay,J.B.; Charest,H.; Balshaw,R.; Bastien,N.; Li,Y.; Krajden,M.; Winter,A.-L.
A/Alberta/232/2016	EPI_ISL_254898	2016-12-30			Skowronski,D.M.; Chambers,C.; Sabaiduc,S.; Dickinson,J.A.; Winter,A.L.; De Serres,G.; Drews,S.J.; Jassem,A.; Gubbay,J.B.; Charest,H.; Balshaw,R.; Bastien,N.; Li,Y.; Krajden,M.; Winter,A.-L.
A/Alberta/224/2016	EPI_ISL_254903	2016-12-22			Skowronski,D.M.; Chambers,C.; Sabaiduc,S.; Dickinson,J.A.; Winter,A.L.; De Serres,G.; Drews,S.J.; Jassem,A.; Gubbay,J.B.; Charest,H.; Balshaw,R.; Bastien,N.; Li,Y.; Krajden,M.; Winter,A.-L.
A/Alberta/225/2016	EPI_ISL_254904	2016-12-25			Skowronski,D.M.; Chambers,C.; Sabaiduc,S.; Dickinson,J.A.; Winter,A.L.; De Serres,G.; Drews,S.J.; Jassem,A.; Gubbay,J.B.; Charest,H.; Balshaw,R.; Bastien,N.; Li,Y.; Krajden,M.; Winter,A.-L.
A/Alberta/156/2016	EPI_ISL_254906	2016-11-21			Skowronski,D.M.; Chambers,C.; Sabaiduc,S.; Dickinson,J.A.; Winter,A.L.; De Serres,G.; Drews,S.J.; Jassem,A.; Gubbay,J.B.; Charest,H.; Balshaw,R.; Bastien,N.; Li,Y.; Krajden,M.; Winter,A.-L.
A/Alberta/177/2016	EPI_ISL_254907	2016-12-03			Skowronski,D.M.; Chambers,C.; Sabaiduc,S.; Dickinson,J.A.; Winter,A.L.; De Serres,G.; Drews,S.J.; Jassem,A.; Gubbay,J.B.; Charest,H.; Balshaw,R.; Bastien,N.; Li,Y.; Krajden,M.; Winter,A.-L.
A/Alberta/178/2016	EPI_ISL_254908	2016-12-05			Skowronski,D.M.; Chambers,C.; Sabaiduc,S.; Dickinson,J.A.; Winter,A.L.; De Serres,G.; Drews,S.J.; Jassem,A.; Gubbay,J.B.; Charest,H.; Balshaw,R.; Bastien,N.; Li,Y.; Krajden,M.; Winter,A.-L.
A/Alberta/218/2016	EPI_ISL_254909	2016-12-19			Skowronski,D.M.; Chambers,C.; Sabaiduc,S.; Dickinson,J.A.; Winter,A.L.; De Serres,G.; Drews,S.J.; Jassem,A.; Gubbay,J.B.; Charest,H.; Balshaw,R.; Bastien,N.; Li,Y.; Krajden,M.; Winter,A.-L.
A/Alberta/003/2017	EPI_ISL_254910	2017-01-02			Skowronski,D.M.; Chambers,C.; Sabaiduc,S.; Dickinson,J.A.; Winter,A.L.; De Serres,G.; Drews,S.J.; Jassem,A.; Gubbay,J.B.; Charest,H.; Balshaw,R.; Bastien,N.; Li,Y.; Krajden,M.; Winter,A.-L.
A/Alberta/164/2016	EPI_ISL_254911	2016-11-28			Skowronski,D.M.; Chambers,C.; Sabaiduc,S.; Dickinson,J.A.; Winter,A.L.; De Serres,G.; Drews,S.J.; Jassem,A.; Gubbay,J.B.; Charest,H.; Balshaw,R.; Bastien,N.; Li,Y.; Krajden,M.; Winter,A.-L.
A/Alberta/176/2016	EPI_ISL_254912	2016-12-02			Skowronski,D.M.; Chambers,C.; Sabaiduc,S.; Dickinson,J.A.; Winter,A.L.; De Serres,G.; Drews,S.J.; Jassem,A.; Gubbay,J.B.; Charest,H.; Balshaw,R.; Bastien,N.; Li,Y.; Krajden,M.; Winter,A.-L.
A/Alberta/184/2016	EPI_ISL_254913	2016-12-05			Skowronski,D.M.; Chambers,C.; Sabaiduc,S.; Dickinson,J.A.; Winter,A.L.; De Serres,G.; Drews,S.J.; Jassem,A.; Gubbay,J.B.; Charest,H.; Balshaw,R.; Bastien,N.; Li,Y.; Krajden,M.; Winter,A.-L.
A/Alberta/190/2016	EPI_ISL_254914	2016-12-06			Skowronski,D.M.; Chambers,C.; Sabaiduc,S.; Dickinson,J.A.; Winter,A.L.; De Serres,G.; Drews,S.J.; Jassem,A.; Gubbay,J.B.; Charest,H.; Balshaw,R.; Bastien,N.; Li,Y.; Krajden,M.; Winter,A.-L.
A/Alberta/221/2016	EPI_ISL_254915	2016-12-19			Skowronski,D.M.; Chambers,C.; Sabaiduc,S.; Dickinson,J.A.; Winter,A.L.; De Serres,G.; Drews,S.J.; Jassem,A.; Gubbay,J.B.; Charest,H.; Balshaw,R.; Bastien,N.; Li,Y.; Krajden,M.; Winter,A.-L.
A/Alberta/001/2017	EPI_ISL_254916	2017-01-02			Skowronski,D.M.; Chambers,C.; Sabaiduc,S.; Dickinson,J.A.; Winter,A.L.; De Serres,G.; Drews,S.J.; Jassem,A.; Gubbay,J.B.; Charest,H.; Balshaw,R.; Bastien,N.; Li,Y.; Krajden,M.; Winter,A.-L.
A/Alberta/161/2016	EPI_ISL_254921	2016-11-25			Skowronski,D.M.; Chambers,C.; Sabaiduc,S.; Dickinson,J.A.; Winter,A.L.; De Serres,G.; Drews,S.J.; Jassem,A.; Gubbay,J.B.; Charest,H.; Balshaw,R.; Bastien,N.; Li,Y.; Krajden,M.; Winter,A.-L.
A/Alberta/162/2016	EPI_ISL_254922	2016-11-25			Skowronski,D.M.; Chambers,C.; Sabaiduc,S.; Dickinson,J.A.; Winter,A.L.; De Serres,G.; Drews,S.J.; Jassem,A.; Gubbay,J.B.; Charest,H.; Balshaw,R.; Bastien,N.; Li,Y.; Krajden,M.; Winter,A.-L.
A/Alberta/203/2016	EPI_ISL_254930	2016-12-09			Skowronski,D.M.; Chambers,C.; Sabaiduc,S.; Dickinson,J.A.; Winter,A.L.; De Serres,G.; Drews,S.J.; Jassem,A.; Gubbay,J.B.; Charest,H.; Balshaw,R.; Bastien,N.; Li,Y.; Krajden,M.; Winter,A.-L.
A/Alberta/227/2016	EPI_ISL_254931	2016-12-27			Skowronski,D.M.; Chambers,C.; Sabaiduc,S.; Dickinson,J.A.; Winter,A.L.; De Serres,G.; Drews,S.J.; Jassem,A.; Gubbay,J.B.; Charest,H.; Balshaw,R.; Bastien,N.; Li,Y.; Krajden,M.; Winter,A.-L.
A/Alberta/172/2016	EPI_ISL_254932	2016-12-01			Skowronski,D.M.; Chambers,C.; Sabaiduc,S.; Dickinson,J.A.; Winter,A.L.; De Serres,G.; Drews,S.J.; Jassem,A.; Gubbay,J.B.; Charest,H.; Balshaw,R.; Bastien,N.; Li,Y.; Krajden,M.; Winter,A.-L.
A/Alberta/166/2016	EPI_ISL_254933	2016-11-29			Skowronski,D.M.; Chambers,C.; Sabaiduc,S.; Dickinson,J.A.; Winter,A.L.; De Serres,G.; Drews,S.J.; Jassem,A.; Gubbay,J.B.; Charest,H.; Balshaw,R.; Bastien,N.; Li,Y.; Krajden,M.; Winter,A.-L.
A/Alberta/187/2016	EPI_ISL_254934	2016-12-06			Skowronski,D.M.; Chambers,C.; Sabaiduc,S.; Dickinson,J.A.; Winter,A.L.; De Serres,G.; Drews,S.J.; Jassem,A.; Gubbay,J.B.; Charest,H.; Balshaw,R.; Bastien,N.; Li,Y.; Krajden,M.; Winter,A.-L.
A/Alberta/191/2016	EPI_ISL_254936	2016-12-06			Skowronski,D.M.; Chambers,C.; Sabaiduc,S.; Dickinson,J.A.; Winter,A.L.; De Serres,G.; Drews,S.J.; Jassem,A.; Gubbay,J.B.; Charest,H.; Balshaw,R.; Bastien,N.; Li,Y.; Krajden,M.; Winter,A.-L.
A/Alberta/199/2016	EPI_ISL_254937	2016-12-08			Skowronski,D.M.; Chambers,C.; Sabaiduc,S.; Dickinson,J.A.; Winter,A.L.; De Serres,G.; Drews,S.J.; Jassem,A.; Gubbay,J.B.; Charest,H.; Balshaw,R.; Bastien,N.; Li,Y.; Krajden,M.; Winter,A.-L.
A/Alberta/209/2016	EPI_ISL_254938	2016-12-12			Skowronski,D.M.; Chambers,C.; Sabaiduc,S.; Dickinson,J.A.; Winter,A.L.; De Serres,G.; Drews,S.J.; Jassem,A.; Gubbay,J.B.; Charest,H.; Balshaw,R.; Bastien,N.; Li,Y.; Krajden,M.; Winter,A.-L.
A/Alberta/175/2016	EPI_ISL_254939	2016-12-02			Skowronski,D.M.; Chambers,C.; Sabaiduc,S.; Dickinson,J.A.; Winter,A.L.; De Serres,G.; Drews,S.J.; Jassem,A.; Gubbay,J.B.; Charest,H.; Balshaw,R.; Bastien,N.; Li,Y.; Krajden,M.; Winter,A.-L.
A/Alberta/179/2016	EPI_ISL_254940	2016-12-05			Skowronski,D.M.; Chambers,C.; Sabaiduc,S.; Dickinson,J.A.; Winter,A.L.; De Serres,G.; Drews,S.J.; Jassem,A.; Gubbay,J.B.; Charest,H.; Balshaw,R.; Bastien,N.; Li,Y.; Krajden,M.; Winter,A.-L.
A/Alberta/185/2016	EPI_ISL_254941	2016-12-05			Skowronski,D.M.; Chambers,C.; Sabaiduc,S.; Dickinson,J.A.; Winter,A.L.; De Serres,G.; Drews,S.J.; Jassem,A.; Gubbay,J.B.; Charest,H.; Balshaw,R.; Bastien,N.; Li,Y.; Krajden,M.; Winter,A.-L.
A/Alberta/186/2016	EPI_ISL_254942	2016-12-05			Skowronski,D.M.; Chambers,C.; Sabaiduc,S.; Dickinson,J.A.; Winter,A.L.; De Serres,G.; Drews,S.J.; Jassem,A.; Gubbay,J.B.; Charest,H.; Balshaw,R.; Bastien,N.; Li,Y.; Krajden,M.; Winter,A.-L.
A/Alberta/188/2016	EPI_ISL_254943	2016-12-06			Skowronski,D.M.; Chambers,C.; Sabaiduc,S.; Dickinson,J.A.; Winter,A.L.; De Serres,G.; Drews,S.J.; Jassem,A.; Gubbay,J.B.; Charest,H.; Balshaw,R.; Bastien,N.; Li,Y.; Krajden,M.; Winter,A.-L.
A/Alberta/195/2016	EPI_ISL_254944	2016-12-07			Skowronski,D.M.; Chambers,C.; Sabaiduc,S.; Dickinson,J.A.; Winter,A.L.; De Serres,G.; Drews,S.J.; Jassem,A.; Gubbay,J.B.; Charest,H.; Balshaw,R.; Bastien,N.; Li,Y.; Krajden,M.; Winter,A.-L.
A/Alberta/197/2016	EPI_ISL_254945	2016-12-07			Skowronski,D.M.; Chambers,C.; Sabaiduc,S.; Dickinson,J.A.; Winter,A.L.; De Serres,G.; Drews,S.J.; Jassem,A.; Gubbay,J.B.; Charest,H.; Balshaw,R.; Bastien,N.; Li,Y.; Krajden,M.; Winter,A.-L.
A/Alberta/208/2016	EPI_ISL_254946	2016-12-12			Skowronski,D.M.; Chambers,C.; Sabaiduc,S.; Dickinson,J.A.; Winter,A.L.; De Serres,G.; Drews,S.J.; Jassem,A.; Gubbay,J.B.; Charest,H.; Balshaw,R.; Bastien,N.; Li,Y.; Krajden,M.; Winter,A.-L.
A/Alberta/210/2016	EPI_ISL_254947	2016-12-13			Skowronski,D.M.; Chambers,C.; Sabaiduc,S.; Dickinson,J.A.; Winter,A.L.; De Serres,G.; Drews,S.J.; Jassem,A.; Gubbay,J.B.; Charest,H.; Balshaw,R.; Bastien,N.; Li,Y.; Krajden,M.; Winter,A.-L.
A/Alberta/219/2016	EPI_ISL_254948	2016-12-19			Skowronski,D.M.; Chambers,C.; Sabaiduc,S.; Dickinson,J.A.; Winter,A.L.; De Serres,G.; Drews,S.J.; Jassem,A.; Gubbay,J.B.; Charest,H.; Balshaw,R.; Bastien,N.; Li,Y.; Krajden,M.; Winter,A.-L.
A/Alberta/214/2016	EPI_ISL_254949	2016-12-14			Skowronski,D.M.; Chambers,C.; Sabaiduc,S.; Dickinson,J.A.; Winter,A.L.; De Serres,G.; Drews,S.J.; Jassem,A.; Gubbay,J.B.; Charest,H.; Balshaw,R.; Bastien,N.; Li,Y.; Krajden,M.; Winter,A.-L.
A/Alberta/158/2016	EPI_ISL_254953	2016-11-22			Skowronski,D.M.; Chambers,C.; Sabaiduc,S.; Dickinson,J.A.; Winter,A.L.; De Serres,G.; Drews,S.J.; Jassem,A.; Gubbay,J.B.; Charest,H.; Balshaw,R.; Bastien,N.; Li,Y.; Krajden,M.; Winter,A.-L.
A/Alberta/207/2016	EPI_ISL_254954	2016-12-12			Skowronski,D.M.; Chambers,C.; Sabaiduc,S.; Dickinson,J.A.; Winter,A.L.; De Serres,G.; Drews,S.J.; Jassem,A.; Gubbay,J.B.; Charest,H.; Balshaw,R.; Bastien,N.; Li,Y.; Krajden,M.; Winter,A.-L.
A/Alberta/180/2016	EPI_ISL_254955	2016-12-05			Skowronski,D.M.; Chambers,C.; Sabaiduc,S.; Dickinson,J.A.; Winter,A.L.; De Serres,G.; Drews,S.J.; Jassem,A.; Gubbay,J.B.; Charest,H.; Balshaw,R.; Bastien,N.; Li,Y.; Krajden,M.; Winter,A.-L.
A/Alberta/204/2016	EPI_ISL_254956	2016-12-09			Skowronski,D.M.; Chambers,C.; Sabaiduc,S.; Dickinson,J.A.; Winter,A.L.; De Serres,G.; Drews,S.J.; Jassem,A.; Gubbay,J.B.; Charest,H.; Balshaw,R.; Bastien,N.; Li,Y.; Krajden,M.; Winter,A.-L.
A/Alberta/222/2016	EPI_ISL_254957	2016-12-20			Skowronski,D.M.; Chambers,C.; Sabaiduc,S.; Dickinson,J.A.; Winter,A.L.; De Serres,G.; Drews,S.J.; Jassem,A.; Gubbay,J.B.; Charest,H.; Balshaw,R.; Bastien,N.; Li,Y.; Krajden,M.; Winter,A.-L.
A/Alberta/010/2017	EPI_ISL_254958	2017-01-12			Skowronski,D.M.; Chambers,C.; Sabaiduc,S.; Dickinson,J.A.; Winter,A.L.; De Serres,G.; Drews,S.J.; Jassem,A.; Gubbay,J.B.; Charest,H.; Balshaw,R.; Bastien,N.; Li,Y.; Krajden,M.; Winter,A.-L.
A/British Columbia/134/2016	EPI_ISL_254964	2016-12-19			Skowronski,D.M.; Chambers,C.; Sabaiduc,S.; Dickinson,J.A.; Winter,A.L.; De Serres,G.; Drews,S.J.; Jassem,A.; Gubbay,J.B.; Charest,H.; Balshaw,R.; Bastien,N.; Li,Y.; Krajden,M.; Winter,A.-L.
A/British Columbia/003/2017	EPI_ISL_255013	2017-01-03			Skowronski,D.M.; Chambers,C.; Sabaiduc,S.; Dickinson,J.A.; Winter,A.L.; De Serres,G.; Drews,S.J.; Jassem,A.; Gubbay,J.B.; Charest,H.; Balshaw,R.; Bastien,N.; Li,Y.; Krajden,M.; Winter,A.-L.
A/British Columbia/017/2017	EPI_ISL_255015	2017-01-06			Skowronski,D.M.; Chambers,C.; Sabaiduc,S.; Dickinson,J.A.; Winter,A.L.; De Serres,G.; Drews,S.J.; Jassem,A.; Gubbay,J.B.; Charest,H.; Balshaw,R.; Bastien,N.; Li,Y.; Krajden,M.; Winter,A.-L.
A/British Columbia/004/2017	EPI_ISL_255017	2017-01-04			Skowronski,D.M.; Chambers,C.; Sabaiduc,S.; Dickinson,J.A.; Winter,A.L.; De Serres,G.; Drews,S.J.; Jassem,A.; Gubbay,J.B.; Charest,H.; Balshaw,R.; Bastien,N.; Li,Y.; Krajden,M.; Winter,A.-L.
A/British Columbia/008/2017	EPI_ISL_255018	2017-01-04			Skowronski,D.M.; Chambers,C.; Sabaiduc,S.; Dickinson,J.A.; Winter,A.L.; De Serres,G.; Drews,S.J.; Jassem,A.; Gubbay,J.B.; Charest,H.; Balshaw,R.; Bastien,N.; Li,Y.; Krajden,M.; Winter,A.-L.
A/British Columbia/031/2017	EPI_ISL_255019	2017-01-10			Skowronski,D.M.; Chambers,C.; Sabaiduc,S.; Dickinson,J.A.; Winter,A.L.; De Serres,G.; Drews,S.J.; Jassem,A.; Gubbay,J.B.; Charest,H.; Balshaw,R.; Bastien,N.; Li,Y.; Krajden,M.; Winter,A.-L.
A/British Columbia/044/2017	EPI_ISL_255020	2017-01-12			Skowronski,D.M.; Chambers,C.; Sabaiduc,S.; Dickinson,J.A.; Winter,A.L.; De Serres,G.; Drews,S.J.; Jassem,A.; Gubbay,J.B.; Charest,H.; Balshaw,R.; Bastien,N.; Li,Y.; Krajden,M.; Winter,A.-L.
A/Ontario/006/2017	EPI_ISL_255086	2017-01-04			Skowronski,D.M.; Chambers,C.; Sabaiduc,S.; Dickinson,J.A.; Winter,A.L.; De Serres,G.; Drews,S.J.; Jassem,A.; Gubbay,J.B.; Charest,H.; Balshaw,R.; Bastien,N.; Li,Y.; Krajden,M.; Winter,A.-L.
A/Ontario/031/2016	EPI_ISL_272212	2016-01-18			Skowronski,D.M.; Chambers,C.; Sabaiduc,S.; De Serres,G.; Winter,A.-L.; Dickinson,J.A.; Gubbay,J.B.; Drews,S.J.; Charest,H.; Bastien,N.; Li,Y.; Krajden,M.
A/Ontario/246/2016	EPI_ISL_255087	2016-12-20			Skowronski,D.M.; Chambers,C.; Sabaiduc,S.; Dickinson,J.A.; Winter,A.L.; De Serres,G.; Drews,S.J.; Jassem,A.; Gubbay,J.B.; Charest,H.; Balshaw,R.; Bastien,N.; Li,Y.; Krajden,M.; Winter,A.-L.
A/Alberta/181/2016	EPI_ISL_254935	2016-12-05			Skowronski,D.M.; Chambers,C.; Sabaiduc,S.; Dickinson,J.A.; Winter,A.L.; De Serres,G.; Drews,S.J.; Jassem,A.; Gubbay,J.B.; Charest,H.; Balshaw,R.; Bastien,N.; Li,Y.; Krajden,M.; Winter,A.-L.
A/Ontario/233/2016	EPI_ISL_272223	2016-04-18			Skowronski,D.M.; Chambers,C.; Sabaiduc,S.; De Serres,G.; Winter,A.-L.; Dickinson,J.A.; Gubbay,J.B.; Drews,S.J.; Charest,H.; Bastien,N.; Li,Y.; Krajden,M.
A/Ontario/068/2016	EPI_ISL_272218	2016-02-18			Skowronski,D.M.; Chambers,C.; Sabaiduc,S.; De Serres,G.; Winter,A.-L.; Dickinson,J.A.; Gubbay,J.B.; Drews,S.J.; Charest,H.; Bastien,N.; Li,Y.; Krajden,M.
A/Quebec/159/2016	EPI_ISL_272227	2016-04-20			Skowronski,D.M.; Chambers,C.; Sabaiduc,S.; De Serres,G.; Winter,A.-L.; Dickinson,J.A.; Gubbay,J.B.; Drews,S.J.; Charest,H.; Bastien,N.; Li,Y.; Krajden,M.
A/Quebec/152/2016	EPI_ISL_272226	2016-04-07			Skowronski,D.M.; Chambers,C.; Sabaiduc,S.; De Serres,G.; Winter,A.-L.; Dickinson,J.A.; Gubbay,J.B.; Drews,S.J.; Charest,H.; Bastien,N.; Li,Y.; Krajden,M.
A/Ontario/231/2016	EPI_ISL_272222	2016-04-14			Skowronski,D.M.; Chambers,C.; Sabaiduc,S.; De Serres,G.; Winter,A.-L.; Dickinson,J.A.; Gubbay,J.B.; Drews,S.J.; Charest,H.; Bastien,N.; Li,Y.; Krajden,M.
A/Ontario/086/2016	EPI_ISL_272219	2016-02-24			Skowronski,D.M.; Chambers,C.; Sabaiduc,S.; De Serres,G.; Winter,A.-L.; Dickinson,J.A.; Gubbay,J.B.; Drews,S.J.; Charest,H.; Bastien,N.; Li,Y.; Krajden,M.
A/Ontario/051/2016	EPI_ISL_272217	2016-02-13			Skowronski,D.M.; Chambers,C.; Sabaiduc,S.; De Serres,G.; Winter,A.-L.; Dickinson,J.A.; Gubbay,J.B.; Drews,S.J.; Charest,H.; Bastien,N.; Li,Y.; Krajden,M.
A/Ontario/049/2016	EPI_ISL_272216	2016-02-11			Skowronski,D.M.; Chambers,C.; Sabaiduc,S.; De Serres,G.; Winter,A.-L.; Dickinson,J.A.; Gubbay,J.B.; Drews,S.J.; Charest,H.; Bastien,N.; Li,Y.; Krajden,M.
A/Ontario/040/2016	EPI_ISL_272213	2016-02-03			Skowronski,D.M.; Chambers,C.; Sabaiduc,S.; De Serres,G.; Winter,A.-L.; Dickinson,J.A.; Gubbay,J.B.; Drews,S.J.; Charest,H.; Bastien,N.; Li,Y.; Krajden,M.
A/Ontario/045/2016	EPI_ISL_272214	2016-02-09			Skowronski,D.M.; Chambers,C.; Sabaiduc,S.; De Serres,G.; Winter,A.-L.; Dickinson,J.A.; Gubbay,J.B.; Drews,S.J.; Charest,H.; Bastien,N.; Li,Y.; Krajden,M.
A/Ontario/RV0766/2016	EPI_ISL_223174	2016-02-13	National Microbiology Laboratory, Public Health Agency of Canada (PHAC)	Centers for Disease Control and Prevention
A/Alberta/RV3071/2016	EPI_ISL_239638	2016-09-15	National Microbiology Laboratory, Public Health Agency of Canada (PHAC)	Centers for Disease Control and Prevention
A/Ontario/RV3159/2016	EPI_ISL_239671	2016-10-18	National Microbiology Laboratory, Public Health Agency of Canada (PHAC)	Centers for Disease Control and Prevention
A/Alberta/220/2016	EPI_ISL_254902	2016-12-19			Skowronski,D.M.; Chambers,C.; Sabaiduc,S.; Dickinson,J.A.; Winter,A.L.; De Serres,G.; Drews,S.J.; Jassem,A.; Gubbay,J.B.; Charest,H.; Balshaw,R.; Bastien,N.; Li,Y.; Krajden,M.; Winter,A.-L.
A/Alberta/146/2016	EPI_ISL_254917	2016-11-01			Skowronski,D.M.; Chambers,C.; Sabaiduc,S.; Dickinson,J.A.; Winter,A.L.; De Serres,G.; Drews,S.J.; Jassem,A.; Gubbay,J.B.; Charest,H.; Balshaw,R.; Bastien,N.; Li,Y.; Krajden,M.; Winter,A.-L.
A/Alberta/148/2016	EPI_ISL_254918	2016-11-02			Skowronski,D.M.; Chambers,C.; Sabaiduc,S.; Dickinson,J.A.; Winter,A.L.; De Serres,G.; Drews,S.J.; Jassem,A.; Gubbay,J.B.; Charest,H.; Balshaw,R.; Bastien,N.; Li,Y.; Krajden,M.; Winter,A.-L.
A/Alberta/149/2016	EPI_ISL_254919	2016-11-04			Skowronski,D.M.; Chambers,C.; Sabaiduc,S.; Dickinson,J.A.; Winter,A.L.; De Serres,G.; Drews,S.J.; Jassem,A.; Gubbay,J.B.; Charest,H.; Balshaw,R.; Bastien,N.; Li,Y.; Krajden,M.; Winter,A.-L.
A/Alberta/223/2016	EPI_ISL_254929	2016-12-21			Skowronski,D.M.; Chambers,C.; Sabaiduc,S.; Dickinson,J.A.; Winter,A.L.; De Serres,G.; Drews,S.J.; Jassem,A.; Gubbay,J.B.; Charest,H.; Balshaw,R.; Bastien,N.; Li,Y.; Krajden,M.; Winter,A.-L.
A/British Columbia/151/2016	EPI_ISL_254966	2016-12-23			Skowronski,D.M.; Chambers,C.; Sabaiduc,S.; Dickinson,J.A.; Winter,A.L.; De Serres,G.; Drews,S.J.; Jassem,A.; Gubbay,J.B.; Charest,H.; Balshaw,R.; Bastien,N.; Li,Y.; Krajden,M.; Winter,A.-L.
A/British Columbia/150/2016	EPI_ISL_254968	2016-12-27			Skowronski,D.M.; Chambers,C.; Sabaiduc,S.; Dickinson,J.A.; Winter,A.L.; De Serres,G.; Drews,S.J.; Jassem,A.; Gubbay,J.B.; Charest,H.; Balshaw,R.; Bastien,N.; Li,Y.; Krajden,M.; Winter,A.-L.
A/British Columbia/135/2016	EPI_ISL_254969	2016-12-19			Skowronski,D.M.; Chambers,C.; Sabaiduc,S.; Dickinson,J.A.; Winter,A.L.; De Serres,G.; Drews,S.J.; Jassem,A.; Gubbay,J.B.; Charest,H.; Balshaw,R.; Bastien,N.; Li,Y.; Krajden,M.; Winter,A.-L.
A/British Columbia/137/2016	EPI_ISL_254970	2016-12-17			Skowronski,D.M.; Chambers,C.; Sabaiduc,S.; Dickinson,J.A.; Winter,A.L.; De Serres,G.; Drews,S.J.; Jassem,A.; Gubbay,J.B.; Charest,H.; Balshaw,R.; Bastien,N.; Li,Y.; Krajden,M.; Winter,A.-L.
A/British Columbia/138/2016	EPI_ISL_254971	2016-12-17			Skowronski,D.M.; Chambers,C.; Sabaiduc,S.; Dickinson,J.A.; Winter,A.L.; De Serres,G.; Drews,S.J.; Jassem,A.; Gubbay,J.B.; Charest,H.; Balshaw,R.; Bastien,N.; Li,Y.; Krajden,M.; Winter,A.-L.
A/British Columbia/148/2016	EPI_ISL_254972	2016-12-27			Skowronski,D.M.; Chambers,C.; Sabaiduc,S.; Dickinson,J.A.; Winter,A.L.; De Serres,G.; Drews,S.J.; Jassem,A.; Gubbay,J.B.; Charest,H.; Balshaw,R.; Bastien,N.; Li,Y.; Krajden,M.; Winter,A.-L.
A/British Columbia/154/2016	EPI_ISL_254973	2016-12-29			Skowronski,D.M.; Chambers,C.; Sabaiduc,S.; Dickinson,J.A.; Winter,A.L.; De Serres,G.; Drews,S.J.; Jassem,A.; Gubbay,J.B.; Charest,H.; Balshaw,R.; Bastien,N.; Li,Y.; Krajden,M.; Winter,A.-L.
A/British Columbia/136/2016	EPI_ISL_254974	2016-12-19			Skowronski,D.M.; Chambers,C.; Sabaiduc,S.; Dickinson,J.A.; Winter,A.L.; De Serres,G.; Drews,S.J.; Jassem,A.; Gubbay,J.B.; Charest,H.; Balshaw,R.; Bastien,N.; Li,Y.; Krajden,M.; Winter,A.-L.
A/British Columbia/007/2017	EPI_ISL_255022	2017-01-04			Skowronski,D.M.; Chambers,C.; Sabaiduc,S.; Dickinson,J.A.; Winter,A.L.; De Serres,G.; Drews,S.J.; Jassem,A.; Gubbay,J.B.; Charest,H.; Balshaw,R.; Bastien,N.; Li,Y.; Krajden,M.; Winter,A.-L.
A/British Columbia/047/2017	EPI_ISL_255024	2017-01-14			Skowronski,D.M.; Chambers,C.; Sabaiduc,S.; Dickinson,J.A.; Winter,A.L.; De Serres,G.; Drews,S.J.; Jassem,A.; Gubbay,J.B.; Charest,H.; Balshaw,R.; Bastien,N.; Li,Y.; Krajden,M.; Winter,A.-L.
A/British Columbia/013/2017	EPI_ISL_255025	2017-01-07			Skowronski,D.M.; Chambers,C.; Sabaiduc,S.; Dickinson,J.A.; Winter,A.L.; De Serres,G.; Drews,S.J.; Jassem,A.; Gubbay,J.B.; Charest,H.; Balshaw,R.; Bastien,N.; Li,Y.; Krajden,M.; Winter,A.-L.
A/British Columbia/016/2017	EPI_ISL_255026	2017-01-06			Skowronski,D.M.; Chambers,C.; Sabaiduc,S.; Dickinson,J.A.; Winter,A.L.; De Serres,G.; Drews,S.J.; Jassem,A.; Gubbay,J.B.; Charest,H.; Balshaw,R.; Bastien,N.; Li,Y.; Krajden,M.; Winter,A.-L.
A/British Columbia/029/2017	EPI_ISL_255027	2017-01-10			Skowronski,D.M.; Chambers,C.; Sabaiduc,S.; Dickinson,J.A.; Winter,A.L.; De Serres,G.; Drews,S.J.; Jassem,A.; Gubbay,J.B.; Charest,H.; Balshaw,R.; Bastien,N.; Li,Y.; Krajden,M.; Winter,A.-L.
A/British Columbia/037/2017	EPI_ISL_255028	2017-01-11			Skowronski,D.M.; Chambers,C.; Sabaiduc,S.; Dickinson,J.A.; Winter,A.L.; De Serres,G.; Drews,S.J.; Jassem,A.; Gubbay,J.B.; Charest,H.; Balshaw,R.; Bastien,N.; Li,Y.; Krajden,M.; Winter,A.-L.
A/British Columbia/048/2017	EPI_ISL_255029	2017-01-12			Skowronski,D.M.; Chambers,C.; Sabaiduc,S.; Dickinson,J.A.; Winter,A.L.; De Serres,G.; Drews,S.J.; Jassem,A.; Gubbay,J.B.; Charest,H.; Balshaw,R.; Bastien,N.; Li,Y.; Krajden,M.; Winter,A.-L.
A/British Columbia/141/2016	EPI_ISL_255036	2016-12-19			Skowronski,D.M.; Chambers,C.; Sabaiduc,S.; Dickinson,J.A.; Winter,A.L.; De Serres,G.; Drews,S.J.; Jassem,A.; Gubbay,J.B.; Charest,H.; Balshaw,R.; Bastien,N.; Li,Y.; Krajden,M.; Winter,A.-L.
A/British Columbia/142/2016	EPI_ISL_255037	2016-12-21			Skowronski,D.M.; Chambers,C.; Sabaiduc,S.; Dickinson,J.A.; Winter,A.L.; De Serres,G.; Drews,S.J.; Jassem,A.; Gubbay,J.B.; Charest,H.; Balshaw,R.; Bastien,N.; Li,Y.; Krajden,M.; Winter,A.-L.
A/British Columbia/149/2016	EPI_ISL_255038	2016-12-23			Skowronski,D.M.; Chambers,C.; Sabaiduc,S.; Dickinson,J.A.; Winter,A.L.; De Serres,G.; Drews,S.J.; Jassem,A.; Gubbay,J.B.; Charest,H.; Balshaw,R.; Bastien,N.; Li,Y.; Krajden,M.; Winter,A.-L.
A/British Columbia/160/2016	EPI_ISL_255039	2016-12-29			Skowronski,D.M.; Chambers,C.; Sabaiduc,S.; Dickinson,J.A.; Winter,A.L.; De Serres,G.; Drews,S.J.; Jassem,A.; Gubbay,J.B.; Charest,H.; Balshaw,R.; Bastien,N.; Li,Y.; Krajden,M.; Winter,A.-L.
A/British Columbia/045/2017	EPI_ISL_255040	2017-01-12			Skowronski,D.M.; Chambers,C.; Sabaiduc,S.; Dickinson,J.A.; Winter,A.L.; De Serres,G.; Drews,S.J.; Jassem,A.; Gubbay,J.B.; Charest,H.; Balshaw,R.; Bastien,N.; Li,Y.; Krajden,M.; Winter,A.-L.
A/Ontario/257/2016	EPI_ISL_255061	2016-12-23			Skowronski,D.M.; Chambers,C.; Sabaiduc,S.; Dickinson,J.A.; Winter,A.L.; De Serres,G.; Drews,S.J.; Jassem,A.; Gubbay,J.B.; Charest,H.; Balshaw,R.; Bastien,N.; Li,Y.; Krajden,M.; Winter,A.-L.
A/Ontario/020/2017	EPI_ISL_255088	2017-01-09			Skowronski,D.M.; Chambers,C.; Sabaiduc,S.; Dickinson,J.A.; Winter,A.L.; De Serres,G.; Drews,S.J.; Jassem,A.; Gubbay,J.B.; Charest,H.; Balshaw,R.; Bastien,N.; Li,Y.; Krajden,M.; Winter,A.-L.
A/Ontario/244/2016	EPI_ISL_255089	2016-12-19			Skowronski,D.M.; Chambers,C.; Sabaiduc,S.; Dickinson,J.A.; Winter,A.L.; De Serres,G.; Drews,S.J.; Jassem,A.; Gubbay,J.B.; Charest,H.; Balshaw,R.; Bastien,N.; Li,Y.; Krajden,M.; Winter,A.-L.
A/Ontario/012/2017	EPI_ISL_255090	2017-01-06			Skowronski,D.M.; Chambers,C.; Sabaiduc,S.; Dickinson,J.A.; Winter,A.L.; De Serres,G.; Drews,S.J.; Jassem,A.; Gubbay,J.B.; Charest,H.; Balshaw,R.; Bastien,N.; Li,Y.; Krajden,M.; Winter,A.-L.
A/Ontario/013/2017	EPI_ISL_255091	2017-01-09			Skowronski,D.M.; Chambers,C.; Sabaiduc,S.; Dickinson,J.A.; Winter,A.L.; De Serres,G.; Drews,S.J.; Jassem,A.; Gubbay,J.B.; Charest,H.; Balshaw,R.; Bastien,N.; Li,Y.; Krajden,M.; Winter,A.-L.
A/Ontario/248/2016	EPI_ISL_255092	2016-12-20			Skowronski,D.M.; Chambers,C.; Sabaiduc,S.; Dickinson,J.A.; Winter,A.L.; De Serres,G.; Drews,S.J.; Jassem,A.; Gubbay,J.B.; Charest,H.; Balshaw,R.; Bastien,N.; Li,Y.; Krajden,M.; Winter,A.-L.
A/Ontario/249/2016	EPI_ISL_255093	2016-12-20			Skowronski,D.M.; Chambers,C.; Sabaiduc,S.; Dickinson,J.A.; Winter,A.L.; De Serres,G.; Drews,S.J.; Jassem,A.; Gubbay,J.B.; Charest,H.; Balshaw,R.; Bastien,N.; Li,Y.; Krajden,M.; Winter,A.-L.
A/Ontario/019/2017	EPI_ISL_255094	2017-01-09			Skowronski,D.M.; Chambers,C.; Sabaiduc,S.; Dickinson,J.A.; Winter,A.L.; De Serres,G.; Drews,S.J.; Jassem,A.; Gubbay,J.B.; Charest,H.; Balshaw,R.; Bastien,N.; Li,Y.; Krajden,M.; Winter,A.-L.
A/Ontario/025/2017	EPI_ISL_255095	2017-01-12			Skowronski,D.M.; Chambers,C.; Sabaiduc,S.; Dickinson,J.A.; Winter,A.L.; De Serres,G.; Drews,S.J.; Jassem,A.; Gubbay,J.B.; Charest,H.; Balshaw,R.; Bastien,N.; Li,Y.; Krajden,M.; Winter,A.-L.
A/Alberta/52/2016	EPI_ISL_272189	2016-02-10			Skowronski,D.M.; Chambers,C.; Sabaiduc,S.; De Serres,G.; Winter,A.-L.; Dickinson,J.A.; Gubbay,J.B.; Drews,S.J.; Charest,H.; Bastien,N.; Li,Y.; Krajden,M.
A/Alberta/84/2016	EPI_ISL_272190	2016-02-24			Skowronski,D.M.; Chambers,C.; Sabaiduc,S.; De Serres,G.; Winter,A.-L.; Dickinson,J.A.; Gubbay,J.B.; Drews,S.J.; Charest,H.; Bastien,N.; Li,Y.; Krajden,M.
A/Manitoba/03/2021 (H3N2)v	EPI_ISL_2626764	2021	Cadham Provincial Laboratory	Public Health Agency of Canada (PHAC)	Bastien, N.; Majer, A.; Dust, K.; Van Caeseele, P.; Li, Y.
A/Ontario/RV1273/2005	EPI_ISL_10145	2005
A/Ontario/1252/2007	EPI_ISL_14418	2007
B/New Brunswick/RV4248/2018	EPI_ISL_338650	2018-12-05	National Microbiology Laboratory, Public Health Agency of Canada (PHAC)	Centers for Disease Control and Prevention
B/Nova Scotia/RV2911/2018	EPI_ISL_313150	2018-02-21	National Microbiology Laboratory, Public Health Agency of Canada (PHAC)	Centers for Disease Control and Prevention
B/Alberta/RV2846/2018	EPI_ISL_313160	2018-03-21	National Microbiology Laboratory, Public Health Agency of Canada (PHAC)	Centers for Disease Control and Prevention
B/Quebec/RV3264/2018	EPI_ISL_313615	2018-04-12	National Microbiology Laboratory, Public Health Agency of Canada (PHAC)	Centers for Disease Control and Prevention
B/Alberta/RV2330/2017	EPI_ISL_285824	2017-09-24	National Microbiology Laboratory, Public Health Agency of Canada (PHAC)	Centers for Disease Control and Prevention
B/Quebec/RV2657/2017	EPI_ISL_296370	2017-12-05	National Microbiology Laboratory, Public Health Agency of Canada (PHAC)	Centers for Disease Control and Prevention
B/Alberta/RV2559/2017	EPI_ISL_296373	2017-11-06	National Microbiology Laboratory, Public Health Agency of Canada (PHAC)	Centers for Disease Control and Prevention
B/Saskatchewan/RV2588/2017	EPI_ISL_296665	2017-11-03	National Microbiology Laboratory, Public Health Agency of Canada (PHAC)	Centers for Disease Control and Prevention
B/Quebec/RV0563/2018	EPI_ISL_300179	2018-01-05	National Microbiology Laboratory, Public Health Agency of Canada (PHAC)	Centers for Disease Control and Prevention
B/Quebec/RV0559/2018	EPI_ISL_300167	2018-01-05	National Microbiology Laboratory, Public Health Agency of Canada (PHAC)	Centers for Disease Control and Prevention
B/Quebec/RV0430/2018	EPI_ISL_300178	2018-01-06	National Microbiology Laboratory, Public Health Agency of Canada (PHAC)	Centers for Disease Control and Prevention
B/Quebec/RV0096/2018	EPI_ISL_300180	2018-01-01	National Microbiology Laboratory, Public Health Agency of Canada (PHAC)	Centers for Disease Control and Prevention
B/Saskatchewan/RV2690/2018	EPI_ISL_313094	2018-03-05	National Microbiology Laboratory, Public Health Agency of Canada (PHAC)	Centers for Disease Control and Prevention
B/Quebec/RV0435/2018	EPI_ISL_300183	2018-01-02	National Microbiology Laboratory, Public Health Agency of Canada (PHAC)	Centers for Disease Control and Prevention
B/Quebec/RV2262/2018	EPI_ISL_313154	2018-03-03	National Microbiology Laboratory, Public Health Agency of Canada (PHAC)	Centers for Disease Control and Prevention
B/Ontario/RV2501/2018	EPI_ISL_313157	2018-02-22	National Microbiology Laboratory, Public Health Agency of Canada (PHAC)	Centers for Disease Control and Prevention
B/Alberta/RV3823/2018	EPI_ISL_332287	2018-05-09	National Microbiology Laboratory, Public Health Agency of Canada (PHAC)	Centers for Disease Control and Prevention
B/New Brunswick/RV3874/2018	EPI_ISL_332291	2018-05-03	National Microbiology Laboratory, Public Health Agency of Canada (PHAC)	Centers for Disease Control and Prevention
B/Ontario/RV2177/2019	EPI_ISL_398486	2019-05-22	National Microbiology Laboratory, Public Health Agency of Canada (PHAC)	Centers for Disease Control and Prevention
B/British_Columbia/018/2019	EPI_ISL_411742	2019-12-19	B.C. Centre for Disease Control	B.C. Centre for Disease Control
B/Ontario/RV0011/2011	EPI_ISL_104039	2011-12-27	National Microbiology Laboratory, Public Health Agency of Canada (PHAC)	Centers for Disease Control and Prevention
B/Newfoundland/RV0032/2012	EPI_ISL_104038	2012-01-04	National Microbiology Laboratory, Public Health Agency of Canada (PHAC)	Centers for Disease Control and Prevention
B/Saskatchewan/RV3845/2010	EPI_ISL_98937	2010-11-16	National Microbiology Laboratory, Public Health Agency of Canada (PHAC)	Centers for Disease Control and Prevention
B/Ontario/RV2893/2009	EPI_ISL_66816	2009-10-04	National Microbiology Laboratory, Public Health Agency of Canada (PHAC)	Centers for Disease Control and Prevention
B/Ontario/RV2311/2013	EPI_ISL_153143	2013-10-17	National Microbiology Laboratory, Public Health Agency of Canada (PHAC)	Centers for Disease Control and Prevention
B/Ontario/RV2438/2015	EPI_ISL_206975	2015-09-14	National Microbiology Laboratory, Public Health Agency of Canada (PHAC)	Centers for Disease Control and Prevention
B/Quebec/RV2680/2010	EPI_ISL_83961	2010-09-04	National Microbiology Laboratory, Public Health Agency of Canada (PHAC)	Centers for Disease Control and Prevention
B/Ontario/1256/2011	EPI_ISL_94751	2011-05-06	National Microbiology Laboratory, Public Health Agency of Canada (PHAC)	Centers for Disease Control and Prevention
B/Alberta/RV1394/2011	EPI_ISL_100083	2011-09-10	National Microbiology Laboratory, Public Health Agency of Canada (PHAC)	Centers for Disease Control and Prevention
B/British Columbia/4787/2011	EPI_ISL_104021	2011-11-25	National Microbiology Laboratory, Public Health Agency of Canada (PHAC)	Centers for Disease Control and Prevention
B/Manitoba/RV2317/2013	EPI_ISL_153139	2013-10-27	National Microbiology Laboratory, Public Health Agency of Canada (PHAC)	Centers for Disease Control and Prevention
B/Manitoba/RV2372/2013	EPI_ISL_153510	2013-11-26	National Microbiology Laboratory, Public Health Agency of Canada (PHAC)	Centers for Disease Control and Prevention
B/Alberta/RV2320/2013	EPI_ISL_153515	2013-10-01	National Microbiology Laboratory, Public Health Agency of Canada (PHAC)	Centers for Disease Control and Prevention
B/Quebec/RV1810/2014	EPI_ISL_163528	2014-04-08	National Microbiology Laboratory, Public Health Agency of Canada (PHAC)	Centers for Disease Control and Prevention
B/Alberta/RV2486/2014	EPI_ISL_168669	2014-04-21	National Microbiology Laboratory, Public Health Agency of Canada (PHAC)	Centers for Disease Control and Prevention
B/Alberta/RV3079/2016	EPI_ISL_240404	2016-09-19	National Microbiology Laboratory, Public Health Agency of Canada (PHAC)	Centers for Disease Control and Prevention
B/British Columbia/RV0031/2016	EPI_ISL_220607	2015-12-03	National Microbiology Laboratory, Public Health Agency of Canada (PHAC)	Centers for Disease Control and Prevention
B/British Columbia/RV2477/2015	EPI_ISL_211591	2015-10-30	National Microbiology Laboratory, Public Health Agency of Canada (PHAC)	Centers for Disease Control and Prevention
B/Saskatchewan/1132/2011	EPI_ISL_94753	2011-04-10	National Microbiology Laboratory, Public Health Agency of Canada (PHAC)	Centers for Disease Control and Prevention
B/Ontario/RV0835/2009	EPI_ISL_33153	2009-02-18	National Microbiology Laboratory, Public Health Agency of Canada (PHAC)	Centers for Disease Control and Prevention
B/Alberta/RV1873/2016	EPI_ISL_229256	2016-04-01	National Microbiology Laboratory, Public Health Agency of Canada (PHAC)	Centers for Disease Control and Prevention
B/British Columbia/RV2530/2016	EPI_ISL_233194	2016-03-03	National Microbiology Laboratory, Public Health Agency of Canada (PHAC)	Centers for Disease Control and Prevention
B/Ontario/RV2584/2016	EPI_ISL_233195	2016-04-12	National Microbiology Laboratory, Public Health Agency of Canada (PHAC)	Centers for Disease Control and Prevention
B/British Columbia/RV0781/2009	EPI_ISL_33079	2009-02-09	National Microbiology Laboratory, Public Health Agency of Canada (PHAC)	Centers for Disease Control and Prevention
B/Quebec/RV0732/2009	EPI_ISL_33154	2009-02-02	National Microbiology Laboratory, Public Health Agency of Canada (PHAC)	Centers for Disease Control and Prevention
B/British Columbia/RV1072/2009	EPI_ISL_70215	2009-03-02	National Microbiology Laboratory, Public Health Agency of Canada (PHAC)	Centers for Disease Control and Prevention
B/New Brunswick/1214/2011	EPI_ISL_94749	2011-05-02	National Microbiology Laboratory, Public Health Agency of Canada (PHAC)	Centers for Disease Control and Prevention
B/New Brunswick/RV2410/2015	EPI_ISL_206969	2015-11-11	National Microbiology Laboratory, Public Health Agency of Canada (PHAC)	Centers for Disease Control and Prevention
B/Alberta/RV2435/2015	EPI_ISL_206976	2015-11-09	National Microbiology Laboratory, Public Health Agency of Canada (PHAC)	Centers for Disease Control and Prevention
B/British Columbia/RV0030/2016	EPI_ISL_220606	2015-11-18	National Microbiology Laboratory, Public Health Agency of Canada (PHAC)	Centers for Disease Control and Prevention
B/Saskatchewan/RV0047/2016	EPI_ISL_222289	2015-12-12	National Microbiology Laboratory, Public Health Agency of Canada (PHAC)	Centers for Disease Control and Prevention
B/Saskatchewan/RV2499/2015	EPI_ISL_222290	2015-12-23	National Microbiology Laboratory, Public Health Agency of Canada (PHAC)	Centers for Disease Control and Prevention
B/Alberta/RV2501/2015	EPI_ISL_222291	2015-11-22	National Microbiology Laboratory, Public Health Agency of Canada (PHAC)	Centers for Disease Control and Prevention
B/Ontario/RV1184/2016	EPI_ISL_229249	2016-03-09	National Microbiology Laboratory, Public Health Agency of Canada (PHAC)	Centers for Disease Control and Prevention
B/Ontario/RV1664/2016	EPI_ISL_229251	2016-03-19	National Microbiology Laboratory, Public Health Agency of Canada (PHAC)	Centers for Disease Control and Prevention
B/Quebec/RV1814/2016	EPI_ISL_229253	2016-03-14	National Microbiology Laboratory, Public Health Agency of Canada (PHAC)	Centers for Disease Control and Prevention
B/Alberta/RV1844/2016	EPI_ISL_229254	2016-03-17	National Microbiology Laboratory, Public Health Agency of Canada (PHAC)	Centers for Disease Control and Prevention
B/Ontario/RV1944/2016	EPI_ISL_229258	2016-04-01	National Microbiology Laboratory, Public Health Agency of Canada (PHAC)	Centers for Disease Control and Prevention
B/Quebec/RV2022/2016	EPI_ISL_229260	2016-04-10	National Microbiology Laboratory, Public Health Agency of Canada (PHAC)	Centers for Disease Control and Prevention
B/Alberta/RV2783/2016	EPI_ISL_233196	2016-05-02	National Microbiology Laboratory, Public Health Agency of Canada (PHAC)	Centers for Disease Control and Prevention
B/Quebec/RV3119/2016	EPI_ISL_240406	2016-10-18	National Microbiology Laboratory, Public Health Agency of Canada (PHAC)	Centers for Disease Control and Prevention
B/Saskatchewan/RV0413/2018	EPI_ISL_300177	2018-01-10	National Microbiology Laboratory, Public Health Agency of Canada (PHAC)	Centers for Disease Control and Prevention
B/Saskatchewan/RV0411/2018	EPI_ISL_300182	2018-01-06	National Microbiology Laboratory, Public Health Agency of Canada (PHAC)	Centers for Disease Control and Prevention
B/Manitoba/RV2449/2018	EPI_ISL_313156	2018-03-14	National Microbiology Laboratory, Public Health Agency of Canada (PHAC)	Centers for Disease Control and Prevention
B/Nunavut/RV3849/2018	EPI_ISL_332289	2018-06-16	National Microbiology Laboratory, Public Health Agency of Canada (PHAC)	Centers for Disease Control and Prevention
B/Ontario/RV3160/2018	EPI_ISL_313614	2018-04-01	National Microbiology Laboratory, Public Health Agency of Canada (PHAC)	Centers for Disease Control and Prevention
B/Manitoba/RV3816/2018	EPI_ISL_332285	2018-06-13	National Microbiology Laboratory, Public Health Agency of Canada (PHAC)	Centers for Disease Control and Prevention
B/Quebec/028/2019	EPI_ISL_411808	2019-12-16	Laboratoire de Santé Publique du Québec	B.C. Centre for Disease Control
B/Manitoba/RV2440/2019	EPI_ISL_401298	2019-09-14	National Microbiology Laboratory, Public Health Agency of Canada (PHAC)	Centers for Disease Control and Prevention
B/Alberta/RV2424/2019	EPI_ISL_401280	2019-08-01	National Microbiology Laboratory, Public Health Agency of Canada (PHAC)	Centers for Disease Control and Prevention
B/Alberta/RV2425/2019	EPI_ISL_401273	2019-06-11	National Microbiology Laboratory, Public Health Agency of Canada (PHAC)	Centers for Disease Control and Prevention
B/Saskatchewan/RV2509/2019	EPI_ISL_401294	2019-10-15	National Microbiology Laboratory, Public Health Agency of Canada (PHAC)	Centers for Disease Control and Prevention
B/Ontario/077/2019	EPI_ISL_411724	2019-12-27	Public Health Ontario	B.C. Centre for Disease Control
B/Alberta/004/2020	EPI_ISL_411676	2020-01-06	Provincial Laboratory for Public Health, Alberta Public Laboratories	B.C. Centre for Disease Control
B/Ontario/001/2020	EPI_ISL_411735	2020-01-03	Public Health Ontario	B.C. Centre for Disease Control
B/Ontario/054/2019	EPI_ISL_411693	2019-12-19	Public Health Ontario	B.C. Centre for Disease Control
B/Ontario/053/2019	EPI_ISL_411692	2019-12-19	Public Health Ontario	B.C. Centre for Disease Control
B/Ontario/030/2019	EPI_ISL_411684	2019-12-03	Public Health Ontario	B.C. Centre for Disease Control
B/Quebec/034/2020	EPI_ISL_411838	2020-01-08	Laboratoire de Santé Publique du Québec	B.C. Centre for Disease Control
B/Quebec/027/2020	EPI_ISL_411831	2020-01-09	Laboratoire de Santé Publique du Québec	B.C. Centre for Disease Control
B/Saskatchewan/RV2376/2019	EPI_ISL_401283	2019-07-03	National Microbiology Laboratory, Public Health Agency of Canada (PHAC)	Centers for Disease Control and Prevention
B/Manitoba/RV2383/2019	EPI_ISL_401282	2019-06-19	National Microbiology Laboratory, Public Health Agency of Canada (PHAC)	Centers for Disease Control and Prevention
B/Nunavut/RV2028/2019	EPI_ISL_398491	2019-05-09	National Microbiology Laboratory, Public Health Agency of Canada (PHAC)	Centers for Disease Control and Prevention
B/Ontario/069/2019	EPI_ISL_411714	2019-12-27	Public Health Ontario	B.C. Centre for Disease Control
B/Ontario/061/2019	EPI_ISL_411710	2019-12-20	Public Health Ontario	B.C. Centre for Disease Control
B/Ontario/056/2019	EPI_ISL_411705	2019-12-12	Public Health Ontario	B.C. Centre for Disease Control
B/Ontario/039/2019	EPI_ISL_411702	2019-12-12	Public Health Ontario	B.C. Centre for Disease Control
B/Ontario/038/2019	EPI_ISL_411701	2019-12-11	Public Health Ontario	B.C. Centre for Disease Control
B/Ontario/037/2019	EPI_ISL_411700	2019-12-12	Public Health Ontario	B.C. Centre for Disease Control
B/Ontario/034/2019	EPI_ISL_411697	2019-12-08	Public Health Ontario	B.C. Centre for Disease Control
B/Ontario/032/2019	EPI_ISL_411695	2019-11-24	Public Health Ontario	B.C. Centre for Disease Control
B/Alberta/115/2019	EPI_ISL_411666	2019-12-27	Provincial Laboratory for Public Health, Alberta Public Laboratories	B.C. Centre for Disease Control
B/Ontario/046/2019	EPI_ISL_411732	2019-12-04	Public Health Ontario	B.C. Centre for Disease Control
B/Ontario/045/2019	EPI_ISL_411731	2019-11-26	Public Health Ontario	B.C. Centre for Disease Control
B/Ontario/044/2019	EPI_ISL_411730	2019-11-26	Public Health Ontario	B.C. Centre for Disease Control
B/British_Columbia/026/2020	EPI_ISL_411778	2020-01-22	B.C. Centre for Disease Control	B.C. Centre for Disease Control
B/Quebec/011/2019	EPI_ISL_411791	2019-12-07	Laboratoire de Santé Publique du Québec	B.C. Centre for Disease Control
B/Quebec/005/2019	EPI_ISL_411785	2019-11-30	Laboratoire de Santé Publique du Québec	B.C. Centre for Disease Control
B/Ontario/RV2485/2019	EPI_ISL_401067	2019-10-21	National Microbiology Laboratory, Public Health Agency of Canada (PHAC)	Centers for Disease Control and Prevention
B/Alberta/058/2019	EPI_ISL_411638	2019-12-11	Provincial Laboratory for Public Health, Alberta Public Laboratories	B.C. Centre for Disease Control
B/Saskatchewan/RV3921/2020	EPI_ISL_471660	2020-03-04	National Microbiology Laboratory, Public Health Agency of Canada (PHAC)	Centers for Disease Control and Prevention
B/British_Columbia/012/2019	EPI_ISL_411736	2019-12-02	B.C. Centre for Disease Control	B.C. Centre for Disease Control
B/British_Columbia/020/2019	EPI_ISL_411744	2019-12-20	B.C. Centre for Disease Control	B.C. Centre for Disease Control
B/British_Columbia/020/2020	EPI_ISL_411772	2020-01-15	B.C. Centre for Disease Control	B.C. Centre for Disease Control
B/British_Columbia/023/2020	EPI_ISL_411775	2020-01-16	B.C. Centre for Disease Control	B.C. Centre for Disease Control
B/Ontario/074/2019	EPI_ISL_411721	2019-12-27	Public Health Ontario	B.C. Centre for Disease Control
B/Alberta/060/2019	EPI_ISL_411640	2019-12-11	Provincial Laboratory for Public Health, Alberta Public Laboratories	B.C. Centre for Disease Control
B/Alberta/100/2019	EPI_ISL_411651	2019-12-23	Provincial Laboratory for Public Health, Alberta Public Laboratories	B.C. Centre for Disease Control
B/Alberta/107/2019	EPI_ISL_411658	2019-12-23	Provincial Laboratory for Public Health, Alberta Public Laboratories	B.C. Centre for Disease Control
B/Alberta/001/2020	EPI_ISL_411673	2020-01-01	Provincial Laboratory for Public Health, Alberta Public Laboratories	B.C. Centre for Disease Control
B/Alberta/005/2020	EPI_ISL_411677	2020-01-06	Provincial Laboratory for Public Health, Alberta Public Laboratories	B.C. Centre for Disease Control
B/British_Columbia/028/2019	EPI_ISL_411752	2019-12-30	B.C. Centre for Disease Control	B.C. Centre for Disease Control
B/Saskatchewan/RV0649/2019	EPI_ISL_349990	2019	National Microbiology Laboratory, Public Health Agency of Canada (PHAC)	Centers for Disease Control and Prevention
B/Saskatchewan/RV0924/2019	EPI_ISL_350001	2019-02-01	National Microbiology Laboratory, Public Health Agency of Canada (PHAC)	Centers for Disease Control and Prevention
B/Quebec/038/2019	EPI_ISL_411815	2019-12-18	Laboratoire de Santé Publique du Québec	B.C. Centre for Disease Control
B/Quebec/036/2019	EPI_ISL_411814	2019-12-18	Laboratoire de Santé Publique du Québec	B.C. Centre for Disease Control
B/Saskatchewan/RV2683/2019	EPI_ISL_462614	2019-12-02	National Microbiology Laboratory, Public Health Agency of Canada (PHAC)	Centers for Disease Control and Prevention
B/Alberta/RV2659/2019	EPI_ISL_462615	2019-11-28	National Microbiology Laboratory, Public Health Agency of Canada (PHAC)	Centers for Disease Control and Prevention
B/Alberta/RV2621/2019	EPI_ISL_462616	2019-11-06	National Microbiology Laboratory, Public Health Agency of Canada (PHAC)	Centers for Disease Control and Prevention
B/Manitoba/RV2616/2019	EPI_ISL_462617	2019-11-30	National Microbiology Laboratory, Public Health Agency of Canada (PHAC)	Centers for Disease Control and Prevention
B/Ontario/RV2592/2019	EPI_ISL_462618	2019-11-30	National Microbiology Laboratory, Public Health Agency of Canada (PHAC)	Centers for Disease Control and Prevention
B/Quebec/RV2543/2019	EPI_ISL_462619	2019-11-21	National Microbiology Laboratory, Public Health Agency of Canada (PHAC)	Centers for Disease Control and Prevention
B/Saskatchewan/RV2530/2019	EPI_ISL_462620	2019-11-11	National Microbiology Laboratory, Public Health Agency of Canada (PHAC)	Centers for Disease Control and Prevention
B/Manitoba/RV2527/2019	EPI_ISL_462621	2019-11-12	National Microbiology Laboratory, Public Health Agency of Canada (PHAC)	Centers for Disease Control and Prevention
B/Ontario/RV2518/2019	EPI_ISL_462623	2019-11-19	National Microbiology Laboratory, Public Health Agency of Canada (PHAC)	Centers for Disease Control and Prevention
B/Quebec/RV2706/2019	EPI_ISL_462635	2019-12-14	National Microbiology Laboratory, Public Health Agency of Canada (PHAC)	Centers for Disease Control and Prevention
B/Ontario/RV3631/2020	EPI_ISL_471650	2020-03-02	National Microbiology Laboratory, Public Health Agency of Canada (PHAC)	Centers for Disease Control and Prevention
B/Manitoba/RV2643/2020	EPI_ISL_471651	2020-03-04	National Microbiology Laboratory, Public Health Agency of Canada (PHAC)	Centers for Disease Control and Prevention
B/Ontario/RV4022/2020	EPI_ISL_471652	2020-03-17	National Microbiology Laboratory, Public Health Agency of Canada (PHAC)	Centers for Disease Control and Prevention
B/British_Columbia/013/2019	EPI_ISL_411737	2019-12-09	B.C. Centre for Disease Control	B.C. Centre for Disease Control
B/British_Columbia/014/2019	EPI_ISL_411738	2019-12-16	B.C. Centre for Disease Control	B.C. Centre for Disease Control
B/British_Columbia/015/2019	EPI_ISL_411739	2019-12-16	B.C. Centre for Disease Control	B.C. Centre for Disease Control
B/British_Columbia/017/2019	EPI_ISL_411741	2019-12-19	B.C. Centre for Disease Control	B.C. Centre for Disease Control
B/British_Columbia/019/2019	EPI_ISL_411743	2019-12-19	B.C. Centre for Disease Control	B.C. Centre for Disease Control
B/British_Columbia/021/2019	EPI_ISL_411745	2019-12-19	B.C. Centre for Disease Control	B.C. Centre for Disease Control
B/British_Columbia/022/2019	EPI_ISL_411746	2019-12-21	B.C. Centre for Disease Control	B.C. Centre for Disease Control
B/British_Columbia/023/2019	EPI_ISL_411747	2019-12-23	B.C. Centre for Disease Control	B.C. Centre for Disease Control
B/British_Columbia/024/2019	EPI_ISL_411748	2019-12-24	B.C. Centre for Disease Control	B.C. Centre for Disease Control
B/British_Columbia/025/2019	EPI_ISL_411749	2019-12-28	B.C. Centre for Disease Control	B.C. Centre for Disease Control
B/British_Columbia/026/2019	EPI_ISL_411750	2019-12-29	B.C. Centre for Disease Control	B.C. Centre for Disease Control
B/British_Columbia/027/2019	EPI_ISL_411751	2019-12-30	B.C. Centre for Disease Control	B.C. Centre for Disease Control
B/British_Columbia/001/2020	EPI_ISL_411753	2020-01-03	B.C. Centre for Disease Control	B.C. Centre for Disease Control
B/British_Columbia/002/2020	EPI_ISL_411754	2020-01-04	B.C. Centre for Disease Control	B.C. Centre for Disease Control
B/British_Columbia/003/2020	EPI_ISL_411755	2020-01-04	B.C. Centre for Disease Control	B.C. Centre for Disease Control
B/British_Columbia/004/2020	EPI_ISL_411756	2020-01-08	B.C. Centre for Disease Control	B.C. Centre for Disease Control
B/British_Columbia/005/2020	EPI_ISL_411757	2020-01-08	B.C. Centre for Disease Control	B.C. Centre for Disease Control
B/British_Columbia/006/2020	EPI_ISL_411758	2020-01-08	B.C. Centre for Disease Control	B.C. Centre for Disease Control
B/British_Columbia/007/2020	EPI_ISL_411759	2020-01-08	B.C. Centre for Disease Control	B.C. Centre for Disease Control
B/British_Columbia/008/2020	EPI_ISL_411760	2020-01-08	B.C. Centre for Disease Control	B.C. Centre for Disease Control
B/British_Columbia/009/2020	EPI_ISL_411761	2020-01-07	B.C. Centre for Disease Control	B.C. Centre for Disease Control
B/British_Columbia/010/2020	EPI_ISL_411762	2020-01-09	B.C. Centre for Disease Control	B.C. Centre for Disease Control
B/British_Columbia/011/2020	EPI_ISL_411763	2020-01-10	B.C. Centre for Disease Control	B.C. Centre for Disease Control
B/British_Columbia/012/2020	EPI_ISL_411764	2020-01-09	B.C. Centre for Disease Control	B.C. Centre for Disease Control
B/British_Columbia/013/2020	EPI_ISL_411765	2020-01-10	B.C. Centre for Disease Control	B.C. Centre for Disease Control
B/British_Columbia/014/2020	EPI_ISL_411766	2020-01-12	B.C. Centre for Disease Control	B.C. Centre for Disease Control
B/British_Columbia/015/2020	EPI_ISL_411767	2020-01-13	B.C. Centre for Disease Control	B.C. Centre for Disease Control
B/British_Columbia/016/2020	EPI_ISL_411768	2020-01-13	B.C. Centre for Disease Control	B.C. Centre for Disease Control
B/British_Columbia/017/2020	EPI_ISL_411769	2020-01-13	B.C. Centre for Disease Control	B.C. Centre for Disease Control
B/British_Columbia/018/2020	EPI_ISL_411770	2020-01-13	B.C. Centre for Disease Control	B.C. Centre for Disease Control
B/British_Columbia/019/2020	EPI_ISL_411771	2020-01-10	B.C. Centre for Disease Control	B.C. Centre for Disease Control
B/British_Columbia/021/2020	EPI_ISL_411773	2020-01-16	B.C. Centre for Disease Control	B.C. Centre for Disease Control
B/British_Columbia/022/2020	EPI_ISL_411774	2020-01-15	B.C. Centre for Disease Control	B.C. Centre for Disease Control
B/British_Columbia/024/2020	EPI_ISL_411776	2020-01-20	B.C. Centre for Disease Control	B.C. Centre for Disease Control
B/British_Columbia/025/2020	EPI_ISL_411777	2020-01-20	B.C. Centre for Disease Control	B.C. Centre for Disease Control
B/British_Columbia/027/2020	EPI_ISL_411779	2020-01-19	B.C. Centre for Disease Control	B.C. Centre for Disease Control
B/British_Columbia/028/2020	EPI_ISL_411780	2020-01-20	B.C. Centre for Disease Control	B.C. Centre for Disease Control
B/British_Columbia/029/2020	EPI_ISL_411781	2020-01-20	B.C. Centre for Disease Control	B.C. Centre for Disease Control
B/Quebec/002/2019	EPI_ISL_411782	2019-11-26	Laboratoire de Santé Publique du Québec	B.C. Centre for Disease Control
B/Quebec/003/2019	EPI_ISL_411783	2019-11-28	Laboratoire de Santé Publique du Québec	B.C. Centre for Disease Control
B/Quebec/004/2019	EPI_ISL_411784	2019-11-29	Laboratoire de Santé Publique du Québec	B.C. Centre for Disease Control
B/Quebec/006/2019	EPI_ISL_411786	2019-12-02	Laboratoire de Santé Publique du Québec	B.C. Centre for Disease Control
B/Quebec/007/2019	EPI_ISL_411787	2019-12-02	Laboratoire de Santé Publique du Québec	B.C. Centre for Disease Control
B/Quebec/008/2019	EPI_ISL_411788	2019-12-03	Laboratoire de Santé Publique du Québec	B.C. Centre for Disease Control
B/Quebec/009/2019	EPI_ISL_411789	2019-12-04	Laboratoire de Santé Publique du Québec	B.C. Centre for Disease Control
B/Quebec/010/2019	EPI_ISL_411790	2019-12-05	Laboratoire de Santé Publique du Québec	B.C. Centre for Disease Control
B/Quebec/012/2019	EPI_ISL_411792	2019-12-07	Laboratoire de Santé Publique du Québec	B.C. Centre for Disease Control
B/Quebec/013/2019	EPI_ISL_411793	2019-12-09	Laboratoire de Santé Publique du Québec	B.C. Centre for Disease Control
B/Quebec/014/2019	EPI_ISL_411794	2019-12-06	Laboratoire de Santé Publique du Québec	B.C. Centre for Disease Control
B/Quebec/015/2019	EPI_ISL_411795	2019-12-09	Laboratoire de Santé Publique du Québec	B.C. Centre for Disease Control
B/Quebec/016/2019	EPI_ISL_411796	2019-12-10	Laboratoire de Santé Publique du Québec	B.C. Centre for Disease Control
B/Quebec/017/2019	EPI_ISL_411797	2019-12-09	Laboratoire de Santé Publique du Québec	B.C. Centre for Disease Control
B/Quebec/018/2019	EPI_ISL_411798	2019-12-09	Laboratoire de Santé Publique du Québec	B.C. Centre for Disease Control
B/Quebec/019/2019	EPI_ISL_411799	2019-12-12	Laboratoire de Santé Publique du Québec	B.C. Centre for Disease Control
B/Quebec/020/2019	EPI_ISL_411800	2019-12-09	Laboratoire de Santé Publique du Québec	B.C. Centre for Disease Control
B/Quebec/021/2019	EPI_ISL_411801	2019-12-10	Laboratoire de Santé Publique du Québec	B.C. Centre for Disease Control
B/Quebec/022/2019	EPI_ISL_411802	2019-12-11	Laboratoire de Santé Publique du Québec	B.C. Centre for Disease Control
B/Quebec/023/2019	EPI_ISL_411803	2019-12-16	Laboratoire de Santé Publique du Québec	B.C. Centre for Disease Control
B/Quebec/024/2019	EPI_ISL_411804	2019-12-15	Laboratoire de Santé Publique du Québec	B.C. Centre for Disease Control
B/Quebec/025/2019	EPI_ISL_411805	2019-12-13	Laboratoire de Santé Publique du Québec	B.C. Centre for Disease Control
B/Quebec/026/2019	EPI_ISL_411806	2019-12-12	Laboratoire de Santé Publique du Québec	B.C. Centre for Disease Control
B/Quebec/029/2019	EPI_ISL_411809	2019-12-09	Laboratoire de Santé Publique du Québec	B.C. Centre for Disease Control
B/Quebec/030/2019	EPI_ISL_411810	2019-12-16	Laboratoire de Santé Publique du Québec	B.C. Centre for Disease Control
B/Quebec/031/2019	EPI_ISL_411811	2019-12-15	Laboratoire de Santé Publique du Québec	B.C. Centre for Disease Control
B/Quebec/034/2019	EPI_ISL_411812	2019-12-18	Laboratoire de Santé Publique du Québec	B.C. Centre for Disease Control
B/Quebec/011/2020	EPI_ISL_411816	2020-01-03	Laboratoire de Santé Publique du Québec	B.C. Centre for Disease Control
B/Quebec/012/2020	EPI_ISL_411817	2020-01-07	Laboratoire de Santé Publique du Québec	B.C. Centre for Disease Control
B/Quebec/013/2020	EPI_ISL_411818	2020-01-07	Laboratoire de Santé Publique du Québec	B.C. Centre for Disease Control
B/Quebec/014/2020	EPI_ISL_411819	2020-01-06	Laboratoire de Santé Publique du Québec	B.C. Centre for Disease Control
B/Quebec/015/2020	EPI_ISL_411820	2020-01-07	Laboratoire de Santé Publique du Québec	B.C. Centre for Disease Control
B/Quebec/016/2020	EPI_ISL_411821	2020-01-07	Laboratoire de Santé Publique du Québec	B.C. Centre for Disease Control
B/Quebec/019/2020	EPI_ISL_411823	2020-01-07	Laboratoire de Santé Publique du Québec	B.C. Centre for Disease Control
B/Quebec/020/2020	EPI_ISL_411824	2020-01-06	Laboratoire de Santé Publique du Québec	B.C. Centre for Disease Control
B/Quebec/021/2020	EPI_ISL_411825	2019-12-31	Laboratoire de Santé Publique du Québec	B.C. Centre for Disease Control
B/Quebec/022/2020	EPI_ISL_411826	2020-01-06	Laboratoire de Santé Publique du Québec	B.C. Centre for Disease Control
B/Quebec/023/2020	EPI_ISL_411827	2020-01-06	Laboratoire de Santé Publique du Québec	B.C. Centre for Disease Control
B/Quebec/024/2020	EPI_ISL_411828	2020-01-02	Laboratoire de Santé Publique du Québec	B.C. Centre for Disease Control
B/Quebec/025/2020	EPI_ISL_411829	2020-01-08	Laboratoire de Santé Publique du Québec	B.C. Centre for Disease Control
B/Quebec/026/2020	EPI_ISL_411830	2020-01-09	Laboratoire de Santé Publique du Québec	B.C. Centre for Disease Control
B/Quebec/028/2020	EPI_ISL_411832	2020-01-07	Laboratoire de Santé Publique du Québec	B.C. Centre for Disease Control
B/Quebec/029/2020	EPI_ISL_411833	2020-01-09	Laboratoire de Santé Publique du Québec	B.C. Centre for Disease Control
B/Quebec/030/2020	EPI_ISL_411834	2020-01-08	Laboratoire de Santé Publique du Québec	B.C. Centre for Disease Control
B/Quebec/031/2020	EPI_ISL_411835	2020-01-08	Laboratoire de Santé Publique du Québec	B.C. Centre for Disease Control
B/Quebec/032/2020	EPI_ISL_411836	2020-01-08	Laboratoire de Santé Publique du Québec	B.C. Centre for Disease Control
B/Quebec/033/2020	EPI_ISL_411837	2020-01-09	Laboratoire de Santé Publique du Québec	B.C. Centre for Disease Control
B/Quebec/035/2020	EPI_ISL_411839	2020-01-08	Laboratoire de Santé Publique du Québec	B.C. Centre for Disease Control
B/Quebec/037/2020	EPI_ISL_411840	2020-01-09	Laboratoire de Santé Publique du Québec	B.C. Centre for Disease Control
B/Quebec/039/2020	EPI_ISL_411841	2020-01-08	Laboratoire de Santé Publique du Québec	B.C. Centre for Disease Control
B/Quebec/040/2020	EPI_ISL_411842	2020-01-10	Laboratoire de Santé Publique du Québec	B.C. Centre for Disease Control
B/Quebec/041/2020	EPI_ISL_411843	2020-01-09	Laboratoire de Santé Publique du Québec	B.C. Centre for Disease Control
B/Quebec/042/2020	EPI_ISL_411844	2020-01-08	Laboratoire de Santé Publique du Québec	B.C. Centre for Disease Control
B/Quebec/043/2020	EPI_ISL_411845	2020-01-09	Laboratoire de Santé Publique du Québec	B.C. Centre for Disease Control
B/Quebec/044/2020	EPI_ISL_411846	2020-01-09	Laboratoire de Santé Publique du Québec	B.C. Centre for Disease Control
B/Ontario/026/2019	EPI_ISL_411680	2019-11-25	Public Health Ontario	B.C. Centre for Disease Control
B/Ontario/027/2019	EPI_ISL_411681	2019-11-29	Public Health Ontario	B.C. Centre for Disease Control
B/Ontario/028/2019	EPI_ISL_411682	2019-11-30	Public Health Ontario	B.C. Centre for Disease Control
B/Ontario/029/2019	EPI_ISL_411683	2019-11-30	Public Health Ontario	B.C. Centre for Disease Control
B/Ontario/031/2019	EPI_ISL_411685	2019-12-05	Public Health Ontario	B.C. Centre for Disease Control
B/Ontario/047/2019	EPI_ISL_411686	2019-12-13	Public Health Ontario	B.C. Centre for Disease Control
B/Ontario/048/2019	EPI_ISL_411687	2019-12-17	Public Health Ontario	B.C. Centre for Disease Control
B/Ontario/049/2019	EPI_ISL_411688	2019-12-18	Public Health Ontario	B.C. Centre for Disease Control
B/Ontario/050/2019	EPI_ISL_411689	2019-12-19	Public Health Ontario	B.C. Centre for Disease Control
B/Ontario/051/2019	EPI_ISL_411690	2019-12-19	Public Health Ontario	B.C. Centre for Disease Control
B/Ontario/052/2019	EPI_ISL_411691	2019-12-19	Public Health Ontario	B.C. Centre for Disease Control
B/Ontario/055/2019	EPI_ISL_411694	2019-12-23	Public Health Ontario	B.C. Centre for Disease Control
B/Ontario/067/2019	EPI_ISL_411728	2019-12-23	Public Health Ontario	B.C. Centre for Disease Control
B/Ontario/079/2019	EPI_ISL_411729	2019-12-21	Public Health Ontario	B.C. Centre for Disease Control
B/Ontario/042/2019	EPI_ISL_411719	2019-12-09	Public Health Ontario	B.C. Centre for Disease Control
B/Ontario/064/2019	EPI_ISL_411720	2019-12-16	Public Health Ontario	B.C. Centre for Disease Control
B/Ontario/075/2019	EPI_ISL_411722	2019-12-27	Public Health Ontario	B.C. Centre for Disease Control
B/Ontario/076/2019	EPI_ISL_411723	2019-12-27	Public Health Ontario	B.C. Centre for Disease Control
B/Ontario/065/2019	EPI_ISL_411725	2019-12-20	Public Health Ontario	B.C. Centre for Disease Control
B/Ontario/066/2019	EPI_ISL_411726	2019-12-20	Public Health Ontario	B.C. Centre for Disease Control
B/Alberta/005/2019	EPI_ISL_411589	2019-11-04	Provincial Laboratory for Public Health, Alberta Public Laboratories	B.C. Centre for Disease Control
B/Alberta/007/2019	EPI_ISL_411591	2019-11-02	Provincial Laboratory for Public Health, Alberta Public Laboratories	B.C. Centre for Disease Control
B/Alberta/008/2019	EPI_ISL_411592	2019-11-08	Provincial Laboratory for Public Health, Alberta Public Laboratories	B.C. Centre for Disease Control
B/Alberta/009/2019	EPI_ISL_411593	2019-11-12	Provincial Laboratory for Public Health, Alberta Public Laboratories	B.C. Centre for Disease Control
B/Alberta/010/2019	EPI_ISL_411594	2019-11-12	Provincial Laboratory for Public Health, Alberta Public Laboratories	B.C. Centre for Disease Control
B/Alberta/012/2019	EPI_ISL_411596	2019-11-12	Provincial Laboratory for Public Health, Alberta Public Laboratories	B.C. Centre for Disease Control
B/Alberta/013/2019	EPI_ISL_411597	2019-11-12	Provincial Laboratory for Public Health, Alberta Public Laboratories	B.C. Centre for Disease Control
B/Alberta/014/2019	EPI_ISL_411598	2019-11-14	Provincial Laboratory for Public Health, Alberta Public Laboratories	B.C. Centre for Disease Control
B/Alberta/015/2019	EPI_ISL_411599	2019-11-14	Provincial Laboratory for Public Health, Alberta Public Laboratories	B.C. Centre for Disease Control
B/Alberta/019/2019	EPI_ISL_411602	2019-11-14	Provincial Laboratory for Public Health, Alberta Public Laboratories	B.C. Centre for Disease Control
B/Alberta/020/2019	EPI_ISL_411603	2019-11-15	Provincial Laboratory for Public Health, Alberta Public Laboratories	B.C. Centre for Disease Control
B/Alberta/021/2019	EPI_ISL_411604	2019-11-18	Provincial Laboratory for Public Health, Alberta Public Laboratories	B.C. Centre for Disease Control
B/Alberta/022/2019	EPI_ISL_411605	2019-11-18	Provincial Laboratory for Public Health, Alberta Public Laboratories	B.C. Centre for Disease Control
B/Alberta/023/2019	EPI_ISL_411606	2019-11-18	Provincial Laboratory for Public Health, Alberta Public Laboratories	B.C. Centre for Disease Control
B/Alberta/024/2019	EPI_ISL_411607	2019-11-19	Provincial Laboratory for Public Health, Alberta Public Laboratories	B.C. Centre for Disease Control
B/Alberta/025/2019	EPI_ISL_411608	2019-11-19	Provincial Laboratory for Public Health, Alberta Public Laboratories	B.C. Centre for Disease Control
B/Alberta/027/2019	EPI_ISL_411609	2019-11-21	Provincial Laboratory for Public Health, Alberta Public Laboratories	B.C. Centre for Disease Control
B/Alberta/028/2019	EPI_ISL_411610	2019-11-22	Provincial Laboratory for Public Health, Alberta Public Laboratories	B.C. Centre for Disease Control
B/Alberta/029/2019	EPI_ISL_411611	2019-11-24	Provincial Laboratory for Public Health, Alberta Public Laboratories	B.C. Centre for Disease Control
B/Alberta/030/2019	EPI_ISL_411612	2019-11-25	Provincial Laboratory for Public Health, Alberta Public Laboratories	B.C. Centre for Disease Control
B/Alberta/032/2019	EPI_ISL_411614	2019-11-25	Provincial Laboratory for Public Health, Alberta Public Laboratories	B.C. Centre for Disease Control
B/Alberta/033/2019	EPI_ISL_411615	2019-11-26	Provincial Laboratory for Public Health, Alberta Public Laboratories	B.C. Centre for Disease Control
B/Alberta/034/2019	EPI_ISL_411616	2019-11-26	Provincial Laboratory for Public Health, Alberta Public Laboratories	B.C. Centre for Disease Control
B/Alberta/035/2019	EPI_ISL_411617	2019-11-26	Provincial Laboratory for Public Health, Alberta Public Laboratories	B.C. Centre for Disease Control
B/Alberta/037/2019	EPI_ISL_411618	2019-11-26	Provincial Laboratory for Public Health, Alberta Public Laboratories	B.C. Centre for Disease Control
B/Alberta/038/2019	EPI_ISL_411619	2019-11-27	Provincial Laboratory for Public Health, Alberta Public Laboratories	B.C. Centre for Disease Control
B/Alberta/039/2019	EPI_ISL_411620	2019-11-27	Provincial Laboratory for Public Health, Alberta Public Laboratories	B.C. Centre for Disease Control
B/Alberta/040/2019	EPI_ISL_411621	2019-11-28	Provincial Laboratory for Public Health, Alberta Public Laboratories	B.C. Centre for Disease Control
B/Alberta/041/2019	EPI_ISL_411622	2019-11-28	Provincial Laboratory for Public Health, Alberta Public Laboratories	B.C. Centre for Disease Control
B/Alberta/042/2019	EPI_ISL_411623	2019-12-02	Provincial Laboratory for Public Health, Alberta Public Laboratories	B.C. Centre for Disease Control
B/Alberta/043/2019	EPI_ISL_411624	2019-12-02	Provincial Laboratory for Public Health, Alberta Public Laboratories	B.C. Centre for Disease Control
B/Alberta/044/2019	EPI_ISL_411625	2019-12-03	Provincial Laboratory for Public Health, Alberta Public Laboratories	B.C. Centre for Disease Control
B/Alberta/045/2019	EPI_ISL_411626	2019-12-03	Provincial Laboratory for Public Health, Alberta Public Laboratories	B.C. Centre for Disease Control
B/Alberta/046/2019	EPI_ISL_411627	2019-12-04	Provincial Laboratory for Public Health, Alberta Public Laboratories	B.C. Centre for Disease Control
B/Alberta/047/2019	EPI_ISL_411628	2019-12-04	Provincial Laboratory for Public Health, Alberta Public Laboratories	B.C. Centre for Disease Control
B/Alberta/049/2019	EPI_ISL_411629	2019-12-05	Provincial Laboratory for Public Health, Alberta Public Laboratories	B.C. Centre for Disease Control
B/Alberta/050/2019	EPI_ISL_411630	2019-12-07	Provincial Laboratory for Public Health, Alberta Public Laboratories	B.C. Centre for Disease Control
B/Alberta/051/2019	EPI_ISL_411631	2019-12-09	Provincial Laboratory for Public Health, Alberta Public Laboratories	B.C. Centre for Disease Control
B/Alberta/053/2019	EPI_ISL_411633	2019-12-09	Provincial Laboratory for Public Health, Alberta Public Laboratories	B.C. Centre for Disease Control
B/Alberta/054/2019	EPI_ISL_411634	2019-12-09	Provincial Laboratory for Public Health, Alberta Public Laboratories	B.C. Centre for Disease Control
B/Alberta/055/2019	EPI_ISL_411635	2019-12-09	Provincial Laboratory for Public Health, Alberta Public Laboratories	B.C. Centre for Disease Control
B/Alberta/056/2019	EPI_ISL_411636	2019-12-10	Provincial Laboratory for Public Health, Alberta Public Laboratories	B.C. Centre for Disease Control
B/Alberta/059/2019	EPI_ISL_411639	2019-12-11	Provincial Laboratory for Public Health, Alberta Public Laboratories	B.C. Centre for Disease Control
B/Alberta/061/2019	EPI_ISL_411641	2019-12-11	Provincial Laboratory for Public Health, Alberta Public Laboratories	B.C. Centre for Disease Control
B/Alberta/062/2019	EPI_ISL_411642	2019-12-11	Provincial Laboratory for Public Health, Alberta Public Laboratories	B.C. Centre for Disease Control
B/Alberta/063/2019	EPI_ISL_411643	2019-12-11	Provincial Laboratory for Public Health, Alberta Public Laboratories	B.C. Centre for Disease Control
B/Alberta/064/2019	EPI_ISL_411644	2019-12-12	Provincial Laboratory for Public Health, Alberta Public Laboratories	B.C. Centre for Disease Control
B/Alberta/065/2019	EPI_ISL_411645	2019-12-12	Provincial Laboratory for Public Health, Alberta Public Laboratories	B.C. Centre for Disease Control
B/Alberta/066/2019	EPI_ISL_411646	2019-12-12	Provincial Laboratory for Public Health, Alberta Public Laboratories	B.C. Centre for Disease Control
B/Alberta/096/2019	EPI_ISL_411647	2019-12-20	Provincial Laboratory for Public Health, Alberta Public Laboratories	B.C. Centre for Disease Control
B/Alberta/097/2019	EPI_ISL_411648	2019-12-21	Provincial Laboratory for Public Health, Alberta Public Laboratories	B.C. Centre for Disease Control
B/Alberta/098/2019	EPI_ISL_411649	2019-12-23	Provincial Laboratory for Public Health, Alberta Public Laboratories	B.C. Centre for Disease Control
B/Alberta/099/2019	EPI_ISL_411650	2019-12-23	Provincial Laboratory for Public Health, Alberta Public Laboratories	B.C. Centre for Disease Control
B/Alberta/101/2019	EPI_ISL_411652	2019-12-23	Provincial Laboratory for Public Health, Alberta Public Laboratories	B.C. Centre for Disease Control
B/Alberta/102/2019	EPI_ISL_411653	2019-12-23	Provincial Laboratory for Public Health, Alberta Public Laboratories	B.C. Centre for Disease Control
B/Alberta/103/2019	EPI_ISL_411654	2019-12-23	Provincial Laboratory for Public Health, Alberta Public Laboratories	B.C. Centre for Disease Control
B/Alberta/104/2019	EPI_ISL_411655	2019-12-23	Provincial Laboratory for Public Health, Alberta Public Laboratories	B.C. Centre for Disease Control
B/Alberta/105/2019	EPI_ISL_411656	2019-12-23	Provincial Laboratory for Public Health, Alberta Public Laboratories	B.C. Centre for Disease Control
B/Alberta/106/2019	EPI_ISL_411657	2019-12-23	Provincial Laboratory for Public Health, Alberta Public Laboratories	B.C. Centre for Disease Control
B/Alberta/108/2019	EPI_ISL_411659	2019-12-24	Provincial Laboratory for Public Health, Alberta Public Laboratories	B.C. Centre for Disease Control
B/Alberta/109/2019	EPI_ISL_411660	2019-12-24	Provincial Laboratory for Public Health, Alberta Public Laboratories	B.C. Centre for Disease Control
B/Alberta/110/2019	EPI_ISL_411661	2019-12-24	Provincial Laboratory for Public Health, Alberta Public Laboratories	B.C. Centre for Disease Control
B/Alberta/111/2019	EPI_ISL_411662	2019-12-27	Provincial Laboratory for Public Health, Alberta Public Laboratories	B.C. Centre for Disease Control
B/Alberta/112/2019	EPI_ISL_411663	2019-12-27	Provincial Laboratory for Public Health, Alberta Public Laboratories	B.C. Centre for Disease Control
B/Alberta/113/2019	EPI_ISL_411664	2019-12-27	Provincial Laboratory for Public Health, Alberta Public Laboratories	B.C. Centre for Disease Control
B/Alberta/114/2019	EPI_ISL_411665	2019-12-27	Provincial Laboratory for Public Health, Alberta Public Laboratories	B.C. Centre for Disease Control
B/Alberta/116/2019	EPI_ISL_411667	2019-12-27	Provincial Laboratory for Public Health, Alberta Public Laboratories	B.C. Centre for Disease Control
B/Alberta/117/2019	EPI_ISL_411668	2019-12-28	Provincial Laboratory for Public Health, Alberta Public Laboratories	B.C. Centre for Disease Control
B/Alberta/118/2019	EPI_ISL_411669	2019-12-29	Provincial Laboratory for Public Health, Alberta Public Laboratories	B.C. Centre for Disease Control
B/Alberta/119/2019	EPI_ISL_411670	2019-12-30	Provincial Laboratory for Public Health, Alberta Public Laboratories	B.C. Centre for Disease Control
B/Alberta/120/2019	EPI_ISL_411671	2019-12-31	Provincial Laboratory for Public Health, Alberta Public Laboratories	B.C. Centre for Disease Control
B/Alberta/121/2019	EPI_ISL_411672	2019-12-31	Provincial Laboratory for Public Health, Alberta Public Laboratories	B.C. Centre for Disease Control
B/Alberta/002/2020	EPI_ISL_411674	2020-01-02	Provincial Laboratory for Public Health, Alberta Public Laboratories	B.C. Centre for Disease Control
B/Alberta/003/2020	EPI_ISL_411675	2020-01-03	Provincial Laboratory for Public Health, Alberta Public Laboratories	B.C. Centre for Disease Control
B/Alberta/006/2020	EPI_ISL_411678	2020-01-07	Provincial Laboratory for Public Health, Alberta Public Laboratories	B.C. Centre for Disease Control
B/Alberta/008/2020	EPI_ISL_411679	2020-01-09	Provincial Laboratory for Public Health, Alberta Public Laboratories	B.C. Centre for Disease Control
B/Ontario/033/2019	EPI_ISL_411696	2019-11-30	Public Health Ontario	B.C. Centre for Disease Control
B/Ontario/035/2019	EPI_ISL_411698	2019-12-10	Public Health Ontario	B.C. Centre for Disease Control
B/Ontario/036/2019	EPI_ISL_411699	2019-12-09	Public Health Ontario	B.C. Centre for Disease Control
B/Ontario/040/2019	EPI_ISL_411703	2019-12-13	Public Health Ontario	B.C. Centre for Disease Control
B/Ontario/041/2019	EPI_ISL_411704	2019-12-13	Public Health Ontario	B.C. Centre for Disease Control
B/Ontario/057/2019	EPI_ISL_411706	2019-12-15	Public Health Ontario	B.C. Centre for Disease Control
B/Ontario/058/2019	EPI_ISL_411707	2019-12-17	Public Health Ontario	B.C. Centre for Disease Control
B/Ontario/059/2019	EPI_ISL_411708	2019-12-16	Public Health Ontario	B.C. Centre for Disease Control
B/Ontario/060/2019	EPI_ISL_411709	2019-12-17	Public Health Ontario	B.C. Centre for Disease Control
B/Ontario/062/2019	EPI_ISL_411711	2019-12-21	Public Health Ontario	B.C. Centre for Disease Control
B/Ontario/068/2019	EPI_ISL_411713	2019-12-27	Public Health Ontario	B.C. Centre for Disease Control
B/Ontario/070/2019	EPI_ISL_411715	2019-12-30	Public Health Ontario	B.C. Centre for Disease Control
B/Ontario/071/2019	EPI_ISL_411716	2019-12-30	Public Health Ontario	B.C. Centre for Disease Control
B/Ontario/072/2019	EPI_ISL_411717	2019-12-28	Public Health Ontario	B.C. Centre for Disease Control
B/Ontario/073/2019	EPI_ISL_411718	2019-12-29	Public Health Ontario	B.C. Centre for Disease Control
B/Ontario/080/2019	EPI_ISL_411733	2019-12-31	Public Health Ontario	B.C. Centre for Disease Control
B/Ontario/081/2019	EPI_ISL_411734	2019-12-31	Public Health Ontario	B.C. Centre for Disease Control
B/Ontario/RV2502/2019	EPI_ISL_401293	2019-10-26	National Microbiology Laboratory, Public Health Agency of Canada (PHAC)	Centers for Disease Control and Prevention
B/Manitoba/RV2470/2019	EPI_ISL_401295	2019-10-16	National Microbiology Laboratory, Public Health Agency of Canada (PHAC)	Centers for Disease Control and Prevention
B/Ontario/RV1135/2019	EPI_ISL_350026	2019-02-13	National Microbiology Laboratory, Public Health Agency of Canada (PHAC)	Centers for Disease Control and Prevention
B/Quebec/RV2168/2019	EPI_ISL_398488	2019-06-05	National Microbiology Laboratory, Public Health Agency of Canada (PHAC)	Centers for Disease Control and Prevention
B/Ontario/RV2445/2019	EPI_ISL_398912	2019-09-15	National Microbiology Laboratory, Public Health Agency of Canada (PHAC)	Centers for Disease Control and Prevention
B/Ontario/RV2448/2019	EPI_ISL_398910	2019-09-18	National Microbiology Laboratory, Public Health Agency of Canada (PHAC)	Centers for Disease Control and Prevention
B/Ontario/063/2019	EPI_ISL_411712	2019-12-23	Public Health Ontario	B.C. Centre for Disease Control
B/Ontario/RV1134/2019	EPI_ISL_349986	2019-02-13	National Microbiology Laboratory, Public Health Agency of Canada (PHAC)	Centers for Disease Control and Prevention
B/Ontario/RV1062/2019	EPI_ISL_350024	2019-02-04	National Microbiology Laboratory, Public Health Agency of Canada (PHAC)	Centers for Disease Control and Prevention
B/Alberta/RV2364/2015	EPI_ISL_202357	2015-10-03	National Microbiology Laboratory, Public Health Agency of Canada (PHAC)	Centers for Disease Control and Prevention
B/Alberta/RV2366/2015	EPI_ISL_202359	2015-10-01	National Microbiology Laboratory, Public Health Agency of Canada (PHAC)	Centers for Disease Control and Prevention
B/Manitoba/RV0011/2017	EPI_ISL_296368	2017-12-24	National Microbiology Laboratory, Public Health Agency of Canada (PHAC)	Centers for Disease Control and Prevention
B/Manitoba/RV0192/2018	EPI_ISL_300171	2018-01-01	National Microbiology Laboratory, Public Health Agency of Canada (PHAC)	Centers for Disease Control and Prevention
B/Ontario/RV0016/2019	EPI_ISL_462634	2019-12-17	National Microbiology Laboratory, Public Health Agency of Canada (PHAC)	Centers for Disease Control and Prevention
B/Saskatchewan/RV2068/2019	EPI_ISL_398489	2019-05-07	National Microbiology Laboratory, Public Health Agency of Canada (PHAC)	Centers for Disease Control and Prevention
B/Saskatchewan/RV3713/2018	EPI_ISL_332284	2018-05-03	National Microbiology Laboratory, Public Health Agency of Canada (PHAC)	Centers for Disease Control and Prevention
B/Manitoba/RV2938/2018	EPI_ISL_313201	2018-04-01	National Microbiology Laboratory, Public Health Agency of Canada (PHAC)	Centers for Disease Control and Prevention
B/Alberta/RV2977/2018	EPI_ISL_313186	2018-03-20	National Microbiology Laboratory, Public Health Agency of Canada (PHAC)	Centers for Disease Control and Prevention
B/Ontario/RV3146/2018	EPI_ISL_313159	2018-04-03	National Microbiology Laboratory, Public Health Agency of Canada (PHAC)	Centers for Disease Control and Prevention
B/Saskatchewan/RV2683/2018	EPI_ISL_313158	2018-03-03	National Microbiology Laboratory, Public Health Agency of Canada (PHAC)	Centers for Disease Control and Prevention
B/New Brunswick/RV2612/2017	EPI_ISL_296372	2017-11-16	National Microbiology Laboratory, Public Health Agency of Canada (PHAC)	Centers for Disease Control and Prevention
B/Quebec/RV3282/2014	EPI_ISL_172655	2014-11-12	National Microbiology Laboratory, Public Health Agency of Canada (PHAC)	Centers for Disease Control and Prevention
B/New Brunswick/RV1555/2014	EPI_ISL_161034	2014-03-06	National Microbiology Laboratory, Public Health Agency of Canada (PHAC)	Centers for Disease Control and Prevention
B/Ontario/RV2480/2013	EPI_ISL_154838	2013-11-22	National Microbiology Laboratory, Public Health Agency of Canada (PHAC)	Centers for Disease Control and Prevention
B/Saskatchewan/RV0424/2018	EPI_ISL_300299	2018-01-10	National Microbiology Laboratory, Public Health Agency of Canada (PHAC)	Centers for Disease Control and Prevention
B/Manitoba/RV2246/2014	EPI_ISL_166316	2014-05-23	National Microbiology Laboratory, Public Health Agency of Canada (PHAC)	Centers for Disease Control and Prevention
B/Ontario/RV2049/2014	EPI_ISL_164330	2014-05-08	National Microbiology Laboratory, Public Health Agency of Canada (PHAC)	Centers for Disease Control and Prevention
B/Ontario/RV1322/2014	EPI_ISL_161020	2014-03-12	National Microbiology Laboratory, Public Health Agency of Canada (PHAC)	Centers for Disease Control and Prevention
B/Ontario/RV1234/2014	EPI_ISL_160222	2014-03-06	National Microbiology Laboratory, Public Health Agency of Canada (PHAC)	Centers for Disease Control and Prevention
B/Ontario/RV2400/2013	EPI_ISL_154837	2013-11-29	National Microbiology Laboratory, Public Health Agency of Canada (PHAC)	Centers for Disease Control and Prevention
B/Quebec/RV2389/2013	EPI_ISL_153521	2013-11-28	National Microbiology Laboratory, Public Health Agency of Canada (PHAC)	Centers for Disease Control and Prevention
B/Ontario/RV2310/2013	EPI_ISL_153137	2013-10-15	National Microbiology Laboratory, Public Health Agency of Canada (PHAC)	Centers for Disease Control and Prevention
B/Quebec/RV2385/2013	EPI_ISL_153516	2013-11-04	National Microbiology Laboratory, Public Health Agency of Canada (PHAC)	Centers for Disease Control and Prevention
B/Quebec/RV2506/2013	EPI_ISL_154840	2013-12-09	National Microbiology Laboratory, Public Health Agency of Canada (PHAC)	Centers for Disease Control and Prevention
B/Ontario/RV2445/2014	EPI_ISL_166317	2014-06-26	National Microbiology Laboratory, Public Health Agency of Canada (PHAC)	Centers for Disease Control and Prevention
B/Alberta/RV2642/2017	EPI_ISL_296371	2017-11-29	National Microbiology Laboratory, Public Health Agency of Canada (PHAC)	Centers for Disease Control and Prevention
B/Alberta/RV2558/2017	EPI_ISL_296374	2017-11-08	National Microbiology Laboratory, Public Health Agency of Canada (PHAC)	Centers for Disease Control and Prevention
B/Ontario/RV2175/2019	EPI_ISL_398487	2019-05-14	National Microbiology Laboratory, Public Health Agency of Canada (PHAC)	Centers for Disease Control and Prevention
B/Ontario/RV4046/2018	EPI_ISL_339807	2018-11-08	National Microbiology Laboratory, Public Health Agency of Canada (PHAC)	Centers for Disease Control and Prevention
B/Ontario/RV4041/2018	EPI_ISL_336457	2018-10-31	National Microbiology Laboratory, Public Health Agency of Canada (PHAC)	Centers for Disease Control and Prevention
B/Ontario/RV4037/2018	EPI_ISL_336406	2018-11-01	National Microbiology Laboratory, Public Health Agency of Canada (PHAC)	Centers for Disease Control and Prevention
B/New Brunswick/RV3870/2018	EPI_ISL_332290	2018-06-18	National Microbiology Laboratory, Public Health Agency of Canada (PHAC)	Centers for Disease Control and Prevention
B/Nova Scotia/RV3839/2018	EPI_ISL_332288	2018-05-11	National Microbiology Laboratory, Public Health Agency of Canada (PHAC)	Centers for Disease Control and Prevention
B/Alberta/RV3817/2018	EPI_ISL_332286	2018-05-21	National Microbiology Laboratory, Public Health Agency of Canada (PHAC)	Centers for Disease Control and Prevention
B/Alberta/RV3921/2018	EPI_ISL_332270	2018-08-13	National Microbiology Laboratory, Public Health Agency of Canada (PHAC)	Centers for Disease Control and Prevention
B/Manitoba/RV3629/2018	EPI_ISL_332262	2018-05-01	National Microbiology Laboratory, Public Health Agency of Canada (PHAC)	Centers for Disease Control and Prevention
B/Ontario/RV3699/2018	EPI_ISL_332261	2018-05-01	National Microbiology Laboratory, Public Health Agency of Canada (PHAC)	Centers for Disease Control and Prevention
B/Alberta/RV3920/2018	EPI_ISL_332256	2018-07-07	National Microbiology Laboratory, Public Health Agency of Canada (PHAC)	Centers for Disease Control and Prevention
B/Quebec/RV2788/2018	EPI_ISL_313627	2018-02-18	National Microbiology Laboratory, Public Health Agency of Canada (PHAC)	Centers for Disease Control and Prevention
B/Ontario/RV2528/2018	EPI_ISL_313622	2018-03-05	National Microbiology Laboratory, Public Health Agency of Canada (PHAC)	Centers for Disease Control and Prevention
B/Ontario/RV0323/2018	EPI_ISL_313616	2017-12-31	National Microbiology Laboratory, Public Health Agency of Canada (PHAC)	Centers for Disease Control and Prevention
B/Saskatchewan/RV3133/2018	EPI_ISL_313613	2018-04-07	National Microbiology Laboratory, Public Health Agency of Canada (PHAC)	Centers for Disease Control and Prevention
B/Alberta/RV2450/2018	EPI_ISL_313190	2018-03-02	National Microbiology Laboratory, Public Health Agency of Canada (PHAC)	Centers for Disease Control and Prevention
B/Quebec/RV3091/2018	EPI_ISL_313153	2018-04-06	National Microbiology Laboratory, Public Health Agency of Canada (PHAC)	Centers for Disease Control and Prevention
B/Saskatchewan/RV0401/2018	EPI_ISL_300184	2018-01-02	National Microbiology Laboratory, Public Health Agency of Canada (PHAC)	Centers for Disease Control and Prevention
B/Quebec/RV0090/2018	EPI_ISL_300170	2018-01-01	National Microbiology Laboratory, Public Health Agency of Canada (PHAC)	Centers for Disease Control and Prevention
B/Quebec/RV0686/2018	EPI_ISL_300297	2018-01-16	National Microbiology Laboratory, Public Health Agency of Canada (PHAC)	Centers for Disease Control and Prevention
B/Ontario/RV0658/2018	EPI_ISL_300168	2018-01-10	National Microbiology Laboratory, Public Health Agency of Canada (PHAC)	Centers for Disease Control and Prevention
B/Ontario/RV0369/2018	EPI_ISL_300181	2018-01-01	National Microbiology Laboratory, Public Health Agency of Canada (PHAC)	Centers for Disease Control and Prevention
B/Manitoba/RV2610/2017	EPI_ISL_296664	2017-11-29	National Microbiology Laboratory, Public Health Agency of Canada (PHAC)	Centers for Disease Control and Prevention
B/Quebec/RV2674/2017	EPI_ISL_296663	2017-12-09	National Microbiology Laboratory, Public Health Agency of Canada (PHAC)	Centers for Disease Control and Prevention
B/Saskatchewan/RV2696/2017	EPI_ISL_296662	2017-12-03	National Microbiology Laboratory, Public Health Agency of Canada (PHAC)	Centers for Disease Control and Prevention
B/Saskatchewan/RV2702/2017	EPI_ISL_296661	2017-12-08	National Microbiology Laboratory, Public Health Agency of Canada (PHAC)	Centers for Disease Control and Prevention
B/Ontario/RV2748/2017	EPI_ISL_296659	2017-12-13	National Microbiology Laboratory, Public Health Agency of Canada (PHAC)	Centers for Disease Control and Prevention
B/British Columbia/RV0015/2017	EPI_ISL_296658	2017-12-12	National Microbiology Laboratory, Public Health Agency of Canada (PHAC)	Centers for Disease Control and Prevention
B/Saskatchewan/RV2596/2017	EPI_ISL_296657	2017-11-21	National Microbiology Laboratory, Public Health Agency of Canada (PHAC)	Centers for Disease Control and Prevention
B/Ontario/RV2545/2017	EPI_ISL_296376	2017-11-12	National Microbiology Laboratory, Public Health Agency of Canada (PHAC)	Centers for Disease Control and Prevention
B/Ontario/RV2663/2017	EPI_ISL_296369	2017-11-28	National Microbiology Laboratory, Public Health Agency of Canada (PHAC)	Centers for Disease Control and Prevention
B/British Columbia/RV0024/2017	EPI_ISL_296367	2017-11-27	National Microbiology Laboratory, Public Health Agency of Canada (PHAC)	Centers for Disease Control and Prevention
B/British Columbia/RV0027/2017	EPI_ISL_296366	2017-11-17	National Microbiology Laboratory, Public Health Agency of Canada (PHAC)	Centers for Disease Control and Prevention
B/Alberta/RV2303/2017	EPI_ISL_285823	2017-09-11	National Microbiology Laboratory, Public Health Agency of Canada (PHAC)	Centers for Disease Control and Prevention
B/Ontario/RV3080/2016	EPI_ISL_240405	2016-09-21	National Microbiology Laboratory, Public Health Agency of Canada (PHAC)	Centers for Disease Control and Prevention
B/Quebec/RV1985/2016	EPI_ISL_229259	2016-03-31	National Microbiology Laboratory, Public Health Agency of Canada (PHAC)	Centers for Disease Control and Prevention
B/Saskatchewan/RV1935/2016	EPI_ISL_229257	2016-04-20	National Microbiology Laboratory, Public Health Agency of Canada (PHAC)	Centers for Disease Control and Prevention
B/Ontario/RV1729/2016	EPI_ISL_229252	2016-04-14	National Microbiology Laboratory, Public Health Agency of Canada (PHAC)	Centers for Disease Control and Prevention
B/Ontario/RV1662/2016	EPI_ISL_229250	2016-04-09	National Microbiology Laboratory, Public Health Agency of Canada (PHAC)	Centers for Disease Control and Prevention
B/Newfoundland/RV0036/2016	EPI_ISL_222288	2016-01-02	National Microbiology Laboratory, Public Health Agency of Canada (PHAC)	Centers for Disease Control and Prevention
B/Newfoundland/RV0034/2016	EPI_ISL_222287	2015-10-19	National Microbiology Laboratory, Public Health Agency of Canada (PHAC)	Centers for Disease Control and Prevention
B/Quebec/RV0028/2016	EPI_ISL_220605	2015-12-31	National Microbiology Laboratory, Public Health Agency of Canada (PHAC)	Centers for Disease Control and Prevention
B/Ontario/RV0021/2016	EPI_ISL_220604	2015-12-01	National Microbiology Laboratory, Public Health Agency of Canada (PHAC)	Centers for Disease Control and Prevention
B/British Columbia/RV2474/2015	EPI_ISL_220587	2015-10-21	National Microbiology Laboratory, Public Health Agency of Canada (PHAC)	Centers for Disease Control and Prevention
B/Ontario/RV2464/2015	EPI_ISL_214248	2015-11-24	National Microbiology Laboratory, Public Health Agency of Canada (PHAC)	Centers for Disease Control and Prevention
B/British Columbia/RV2476/2015	EPI_ISL_212953	2015-10-27	National Microbiology Laboratory, Public Health Agency of Canada (PHAC)	Centers for Disease Control and Prevention
B/Alberta/RV2388/2015	EPI_ISL_206977	2015-10-13	National Microbiology Laboratory, Public Health Agency of Canada (PHAC)	Centers for Disease Control and Prevention
B/Ontario/RV2417/2015	EPI_ISL_206974	2015-11-02	National Microbiology Laboratory, Public Health Agency of Canada (PHAC)	Centers for Disease Control and Prevention
B/Alberta/RV2384/2015	EPI_ISL_206971	2015-10-08	National Microbiology Laboratory, Public Health Agency of Canada (PHAC)	Centers for Disease Control and Prevention
B/Alberta/RV3289/2014	EPI_ISL_172657	2014-11-04	National Microbiology Laboratory, Public Health Agency of Canada (PHAC)	Centers for Disease Control and Prevention
B/Quebec/RV3578/2014	EPI_ISL_172227	2014-11-20	National Microbiology Laboratory, Public Health Agency of Canada (PHAC)	Centers for Disease Control and Prevention
B/Ontario/RV2326/2013	EPI_ISL_153138	2013-10-24	National Microbiology Laboratory, Public Health Agency of Canada (PHAC)	Centers for Disease Control and Prevention
B/Alberta/RV3600/2014	EPI_ISL_172667	2014-12-05	National Microbiology Laboratory, Public Health Agency of Canada (PHAC)	Centers for Disease Control and Prevention
B/Alberta/RV2365/2015	EPI_ISL_202358	2015-10-02	National Microbiology Laboratory, Public Health Agency of Canada (PHAC)	Centers for Disease Control and Prevention
B/British Columbia/RV0032/2016	EPI_ISL_220608	2015-12-04	National Microbiology Laboratory, Public Health Agency of Canada (PHAC)	Centers for Disease Control and Prevention
B/Alberta/RV1852/2016	EPI_ISL_229255	2016-03-17	National Microbiology Laboratory, Public Health Agency of Canada (PHAC)	Centers for Disease Control and Prevention
B/Ontario/RV4103/2018	EPI_ISL_338644	2018-11-24	National Microbiology Laboratory, Public Health Agency of Canada (PHAC)	Centers for Disease Control and Prevention
B/Ontario/RV4098/2018	EPI_ISL_339798	2018-11-18	National Microbiology Laboratory, Public Health Agency of Canada (PHAC)	Centers for Disease Control and Prevention
B/Ontario/RV4100/2018	EPI_ISL_339799	2018-11-21	National Microbiology Laboratory, Public Health Agency of Canada (PHAC)	Centers for Disease Control and Prevention
B/British_Columbia/016/2019	EPI_ISL_411740	2019-12-16	B.C. Centre for Disease Control	B.C. Centre for Disease Control
B/Manitoba/RV4144/2018	EPI_ISL_338645	2018-12-03	National Microbiology Laboratory, Public Health Agency of Canada (PHAC)	Centers for Disease Control and Prevention
B/Saskatchewan/RV2338/2017	EPI_ISL_285791	2017-09-26	National Microbiology Laboratory, Public Health Agency of Canada (PHAC)	Centers for Disease Control and Prevention
B/Alberta/RV2282/2017	EPI_ISL_285820	2017-09-02	National Microbiology Laboratory, Public Health Agency of Canada (PHAC)	Centers for Disease Control and Prevention
B/Ontario/RV2735/2017	EPI_ISL_296660	2017-12-05	National Microbiology Laboratory, Public Health Agency of Canada (PHAC)	Centers for Disease Control and Prevention
B/Ontario/RV4045/2018	EPI_ISL_339806	2018-11-08	National Microbiology Laboratory, Public Health Agency of Canada (PHAC)	Centers for Disease Control and Prevention
B/Ontario/RV4047/2018	EPI_ISL_336455	2018-11-08	National Microbiology Laboratory, Public Health Agency of Canada (PHAC)	Centers for Disease Control and Prevention
B/New Brunswick/RV3096/2018	EPI_ISL_313188	2018-02-05	National Microbiology Laboratory, Public Health Agency of Canada (PHAC)	Centers for Disease Control and Prevention
B/Ontario/RV4044/2018	EPI_ISL_336427	2018-11-07	National Microbiology Laboratory, Public Health Agency of Canada (PHAC)	Centers for Disease Control and Prevention
B/Alberta/RV2632/2014	EPI_ISL_166978	2014-09-12	National Microbiology Laboratory, Public Health Agency of Canada (PHAC)	Centers for Disease Control and Prevention
B/Alberta/RV3599/2014	EPI_ISL_172216	2014-11-21	National Microbiology Laboratory, Public Health Agency of Canada (PHAC)	Centers for Disease Control and Prevention
B/British Columbia/RV1383/2011	EPI_ISL_99629	2011-09-22	National Microbiology Laboratory, Public Health Agency of Canada (PHAC)	Centers for Disease Control and Prevention
B/Ontario/RV2298/2013	EPI_ISL_151775	2013-09-07	National Microbiology Laboratory, Public Health Agency of Canada (PHAC)	Centers for Disease Control and Prevention
B/Ontario/RV2366/2013	EPI_ISL_153511	2013-11-16	National Microbiology Laboratory, Public Health Agency of Canada (PHAC)	Centers for Disease Control and Prevention
B/Alberta/RV2319/2013	EPI_ISL_153519	2013-10-20	National Microbiology Laboratory, Public Health Agency of Canada (PHAC)	Centers for Disease Control and Prevention
B/Quebec/RV1425/2014	EPI_ISL_160221	2014-03-10	National Microbiology Laboratory, Public Health Agency of Canada (PHAC)	Centers for Disease Control and Prevention
B/British Columbia/RV0028/2011	EPI_ISL_85971	2010-12-20	National Microbiology Laboratory, Public Health Agency of Canada (PHAC)	Centers for Disease Control and Prevention
B/Ontario/006876/2011	EPI_ISL_115061	2011-04-10	National Microbiology Laboratory, Public Health Agency of Canada (PHAC)	Centers for Disease Control and Prevention
B/Quebec/RV2958/2012	EPI_ISL_132973	2012-11-17	National Microbiology Laboratory, Public Health Agency of Canada (PHAC)	Centers for Disease Control and Prevention
