# Supplementary material for: Antigenic drift and epidemiological severity of seasonal influenza in Canada
Source: Sci Rep. 2022 Sep 17;12:15625. doi: 10.1038/s41598-022-19996-7 (PMC9482630; doi:10.1038/s41598-022-19996-7)
Supplement: Supplementary file 4 — Supplementary Information 4. [file 41598_2022_19996_MOESM4_ESM.xlsx]

## Sheet: sevidx
subtype	year season starts	severity index	number of components in the severity index	log.h	log.d	logit.p	R
B	2006	-0.586278	1	NA	2.8094	NA	NA
B	2007	-0.623565	3	NA	2.78501	-2.24815	1.0737
B	2008	0.488073	3	NA	2.85071	-2.50844	1.20995
B	2009	-2.21526	2	NA	2.70805	-6.15592	NA
B	2010	-0.168596	4	1.02785	2.82138	-2.61277	1.13857
B	2011	0.514418	4	1.47272	2.79728	-1.75359	1.201
B	2012	-0.0092081	4	1.21184	2.92316	-2.2013	1.09929
B	2013	-0.354447	4	0.672718	2.92316	-1.8077	1.06769
B	2014	0.280743	4	0.937548	3.05871	-1.89079	1.11366
B	2015	0.250854	4	1.73925	2.84491	-1.97583	1.1219
B	2016	-0.100009	4	0.468472	3.01553	-2.59594	1.12661
B	2017	0.867168	4	1.5889	3.14415	-1.58398	1.12194
B	2018	-0.443942	4	0.437256	2.91777	-3.45931	1.13514
B	2019	0.51884	4	1.96931	2.74727	-1.81114	1.18035
H1N1	2006	-0.586278	1	NA	2.8094	NA	NA
H1N1	2007	-0.783549	1	NA	2.78501	NA	NA
H1N1	2008	0.336011	2	NA	2.85071	-1.68043	NA
H1N1	2009	0.060787	2	NA	2.70805	-0.560718	NA
H1N1	2010	-0.384004	3	-1.06994	2.82138	-4.04766	NA
H1N1	2011	-0.319464	3	-0.727424	2.79728	-3.70078	NA
H1N1	2012	-0.0811498	3	-0.867601	2.92316	-4.11025	NA
H1N1	2013	0.861555	4	0.982873	2.92316	-1.6193	1.30472
H1N1	2014	-0.643748	3	-3.26714	3.05871	-6.65587	NA
H1N1	2015	0.43478	4	1.28822	2.84491	-1.92559	1.21327
H1N1	2016	-0.65407	3	-3.2771	3.01553	-6.05444	NA
H1N1	2017	0.497889	3	-0.431118	3.14415	-4.68024	NA
H1N1	2018	0.21893	4	1.38659	2.91777	-2.29286	1.10302
H1N1	2019	-0.182796	4	0.572649	2.74727	-3.42108	1.17517
H3N2	2006	-0.586278	1	NA	2.8094	NA	NA
H3N2	2007	-0.933807	2	NA	2.78501	-4.61512	NA
H3N2	2008	-0.596861	2	NA	2.85071	-4.44232	NA
H3N2	2009	-1.458	2	NA	2.70805	-5.13138	NA
H3N2	2010	0.511335	4	0.651503	2.82138	-2.26007	1.25101
H3N2	2011	-0.595832	4	-0.221875	2.79728	-3.27516	1.0543
H3N2	2012	0.706572	4	0.456173	2.92316	-2.0315	1.24685
H3N2	2013	-0.988042	3	-2.57248	2.92316	-4.60093	NA
H3N2	2014	1.15163	4	0.793298	3.05871	-1.93346	1.26946
H3N2	2015	-0.708022	3	-1.27673	2.84491	-4.22769	NA
H3N2	2016	0.742282	4	0.822782	3.01553	-1.68804	1.15515
H3N2	2017	0.915626	4	0.869912	3.14415	-2.33178	1.16584
H3N2	2018	0.00675927	4	-0.00903159	2.91777	-2.65642	1.1096
H3N2	2019	-0.525423	4	-0.485141	2.74727	-3.72185	1.15159
