# Supplementary material for: Antigenic drift and epidemiological severity of seasonal influenza in Canada
Source: Sci Rep. 2022 Sep 17;12:15625. doi: 10.1038/s41598-022-19996-7 (PMC9482630; doi:10.1038/s41598-022-19996-7)
Supplement: Supplementary file 5 — Supplementary Information 5. [file 41598_2022_19996_MOESM5_ESM.csv]

Subtype	Distance type	Parameter	mean	25% quantile	50% quantile	2.5% quantile	97.5% quantile
H1N1	Broad	Coeff Dist	-0.0698684199739748	-0.542868689534637	0.473922046627125	-2.63594802946653	2.63172776610067
H1N1	Broad	Coeff Dist:Vax	-0.156113160604377	-1.18193315215235	0.780743498034129	-6.45157709796159	5.02584480315655
H1N1	Broad	Coeff Vax	1.04159449386485	-1.69718844586192	3.361843319947	-11.069399954999	18.2555367774436
H1N1	Full	Coeff Dist	-0.0753624626180022	-0.394163893332206	0.165066840642778	-1.07724410915224	1.06087726534526
H1N1	Full	Coeff Dist:Vax	0.0889241210191404	-0.37614410462839	0.770644524743971	-2.3070806490084	1.79118580041288
H1N1	Full	Coeff Vax	-0.156361532605309	-4.29753772564204	2.59055004013517	-11.6586499023766	17.251791732338
H1N1	Narrow	Coeff Dist	-0.137123023953363	-0.733877686244186	0.592460414673002	-3.81260916425679	3.32784326175819
H1N1	Narrow	Coeff Dist:Vax	0.000885815721196444	-1.31703136043467	1.06173305009744	-5.53928407023118	6.76680500868008
H1N1	Narrow	Coeff Vax	0.505150764025385	-1.3742288955062	2.92423856873663	-11.701507573612	11.7790716693088
H1N1	Broad	p-value Dist	0.55588803708714	0.315429295296881	0.780612797792555	0.0578979852819747	0.982862306645311
H1N1	Broad	p-value Dist:Vax	0.550638365248488	0.297992320883689	0.804109863228622	0.0562022547938779	0.952601243596245
H1N1	Broad	p-value Vax	0.561327738479422	0.351984551942684	0.757498604028272	0.0656095567444396	0.982165633677031
H1N1	Full	p-value Dist	0.472278126541123	0.203170098423047	0.714505288214556	0.0322901196052059	0.976874780508821
H1N1	Full	p-value Dist:Vax	0.453663976211618	0.219666622254183	0.689313354929742	0.0325567836530525	0.926482951305658
H1N1	Full	p-value Vax	0.461654789336086	0.193913337644099	0.695598530910497	0.0466440966472564	0.918925534774729
H1N1	Narrow	p-value Dist	0.494457774272554	0.244717439459121	0.747546231559722	0.0320235434290896	0.932547270022861
H1N1	Narrow	p-value Dist:Vax	0.508341980639184	0.253825124437604	0.769053038070097	0.0290616430012245	0.955549956952569
H1N1	Narrow	p-value Vax	0.5268565447286	0.272324954344618	0.792540935629059	0.0307163326080177	0.958563615690868
H3N2	Broad	Coeff Dist	-0.0204063980918062	-0.0985076593672552	0.0559222964788288	-0.387295098836639	0.374525677092367
H3N2	Broad	Coeff Dist:Vax	-0.0165467833161368	-0.186567439812477	0.223588062238172	-1.03291108497427	0.758778916063778
H3N2	Broad	Coeff Vax	-0.892675460359093	-2.65790216641569	0.54528311453076	-9.09198873763362	8.78865369508095
H3N2	Full	Coeff Dist	-0.0226000818139237	-0.0731561877569584	0.0462133404691394	-0.290014911337142	0.18293076137539
H3N2	Full	Coeff Dist:Vax	-0.016775025096543	-0.237345727232177	0.136988023109559	-0.525148166097118	0.750794383307723
H3N2	Full	Coeff Vax	-0.90214717414545	-2.8643275561618	1.3833284159772	-9.63265733140116	4.68391190223933
H3N2	Narrow	Coeff Dist	-0.0427199733532442	-0.11382511733568	0.0279722211651732	-0.325164863682763	0.193392430340644
H3N2	Narrow	Coeff Dist:Vax	-0.00652509490469109	-0.207614180350162	0.167678708286699	-0.594615575348024	0.850178790027063
H3N2	Narrow	Coeff Vax	-0.90514987237307	-2.14596777205213	0.532282725327498	-6.3923070517173	3.86132155711664
H3N2	Broad	p-value Dist	0.518788033056447	0.274632273890358	0.743813442746815	0.0525622350623973	0.932145882702907
H3N2	Broad	p-value Dist:Vax	0.533552826442317	0.30268805689914	0.776178528993006	0.0518001494358587	0.94094797484561
H3N2	Broad	p-value Vax	0.506991623212815	0.259954427896908	0.773491285779535	0.0541007513073369	0.961421792230847
H3N2	Full	p-value Dist	0.512997514939251	0.275354435652844	0.747114392350301	0.0572845128254164	0.918785357417037
H3N2	Full	p-value Dist:Vax	0.485284606817306	0.269039080208723	0.724491904813142	0.0355895906903773	0.949035239675072
H3N2	Full	p-value Vax	0.503789118604676	0.27436882810049	0.728352310408087	0.0611510628038486	0.973623303186295
H3N2	Narrow	p-value Dist	0.51398380469858	0.294856962526071	0.727870221322556	0.044651878254245	0.948078218036125
H3N2	Narrow	p-value Dist:Vax	0.501094765549126	0.258145609118946	0.735802968779804	0.055998534848707	0.979389303311321
H3N2	Narrow	p-value Vax	0.547515148402631	0.264805373150835	0.784362998145914	0.0410188717699572	0.967156109150311
B	Broad	Coeff Dist	-0.00725353669736733	-0.0473195362417096	0.0361152064162159	-0.127276450802791	0.13468452588086
B	Broad	Coeff Dist:Vax	0.00824762067458739	-0.0621781444141196	0.0792480282108483	-0.237293700320445	0.204875123359121
B	Broad	Coeff Vax	-1.04901935824669	-2.12396137299544	-0.179120786472686	-4.55153396199911	3.78543851471473
B	Full	Coeff Dist	0.00581689597454694	-0.0255062469576022	0.0335243062071773	-0.122856629115262	0.110310502982832
B	Full	Coeff Dist:Vax	-0.0109917200824343	-0.0505938817314548	0.0344039752521488	-0.185836871986479	0.195706783411221
B	Full	Coeff Vax	-0.694251248925299	-1.84655990590188	0.276847478733777	-4.42921296519284	3.10267035339142
B	Narrow	Coeff Dist	-0.00835739256533069	-0.0486192876912139	0.0338312093346423	-0.202428104861141	0.200993888536788
B	Narrow	Coeff Dist:Vax	0.0144183085163732	-0.0688214023657904	0.0775310372120256	-0.297360832140043	0.35964991971915
B	Narrow	Coeff Vax	-1.29179967739585	-2.15126473679338	-0.00845958772613325	-6.39722530356538	2.99138477809083
B	Broad	p-value Dist	0.506978622565673	0.24427741078549	0.746899839657938	0.0472768293924282	0.982383249751841
B	Broad	p-value Dist:Vax	0.53184907182263	0.307252664213271	0.748158299271927	0.0466846984156237	0.993523867913879
B	Broad	p-value Vax	0.467945236681276	0.238479568260892	0.692802342409832	0.0304898628122404	0.961350311278211
B	Full	p-value Dist	0.559347059750146	0.292988914807061	0.800797262504854	0.0571653569989497	0.983515661523414
B	Full	p-value Dist:Vax	0.573899559017465	0.360940251549485	0.808141959556212	0.080494551138042	0.964160203733768
B	Full	p-value Vax	0.509885812045359	0.323596032874551	0.745232707352549	0.0775070240956734	0.954420354074897
B	Narrow	p-value Dist	0.545806097872476	0.248198545020639	0.825812822833518	0.0197361568046675	0.980166634750815
B	Narrow	p-value Dist:Vax	0.52952131345979	0.271641812994041	0.777176077398291	0.0169207979645183	0.963334802807103
B	Narrow	p-value Vax	0.440858717283343	0.163490576210099	0.689802966788168	0.0080756959540123	0.991381243003871
